# Supplementary material for: Overexpression of Insulin Receptor Substrate 1 (IRS1) Relates to Poor Prognosis and Promotes Proliferation, Stemness, Migration, and Oxidative Stress Resistance in Cholangiocarcinoma
Source: Int J Mol Sci. 2023 Jan 26;24(3):2428. doi: 10.3390/ijms24032428 (PMC9916965; doi:10.3390/ijms24032428)
Supplement: Supplementary file 1 [file ijms-24-02428-s001.zip]

Archive with 2 entries (2 files):
- Supplementary figures.pdf
- Upregulated and Downregulated genes in KKU-213B.xlsx
