# Supplementary material for: Overexpression of Insulin Receptor Substrate 1 (IRS1) Relates to Poor Prognosis and Promotes Proliferation, Stemness, Migration, and Oxidative Stress Resistance in Cholangiocarcinoma
Source: Int J Mol Sci. 2023 Jan 26;24(3):2428. doi: 10.3390/ijms24032428 (PMC9916965; doi:10.3390/ijms24032428)
Supplement: Supplementary file 1 [file ijms-24-02428-s001.zip › Upregulated and Downregulated genes in KKU-213B.xlsx]

## Sheet: Upregulated genes
Gene ID	p (Corr)	p	Regulation	FC (abs)	FC	Log FC	Gene Symbol	Aliases	Entrez ID	Ensembl ID	GO Accession	Description
6373	0.0129955	8.45256e-05	up	34.6639	34.6639	5.11536	CXCL11	H174|I-TAC|IP-9|IP9|SCYB11|SCYB9B|b-R1	6373	ENSG00000169248	GO:0002690|GO:0005515|GO:0005576|GO:0005615|GO:0005623|GO:0006935|GO:0006954|GO:0006955|GO:0007165|GO:0007186|GO:0007267|GO:0008009|GO:0008201|GO:0010818|GO:0030816|GO:0032496|GO:0042127|GO:0043950|GO:0048248|GO:0051281|GO:0070098	C-X-C motif chemokine ligand 11
10537	0.212688	0.029684	up	30.3455	30.3455	4.92341	UBD	FAT10|GABBR1|UBD-3	10537	ENSG00000213886	GO:0001650|GO:0005515|GO:0005634|GO:0005737|GO:0005829|GO:0006508|GO:0006511|GO:0016235|GO:0016567|GO:0032446|GO:0034341|GO:0034612|GO:0043011|GO:0043065|GO:0043123|GO:0043687|GO:0070628|GO:0070842	ubiquitin D
51302	0.0472339	0.000658674	up	21.6167	21.6167	4.43408	CYP39A1		51302	ENSG00000146233	GO:0005506|GO:0005789|GO:0006699|GO:0006707|GO:0007586|GO:0008387|GO:0008396|GO:0016125|GO:0020037|GO:0030573|GO:0031090|GO:0043231|GO:0055114	cytochrome P450 family 39 subfamily A member 1
9447	0.118464	0.00529253	up	20.7707	20.7707	4.37648	AIM2	PYHIN4	9447	ENSG00000163568	GO:0002218|GO:0002230|GO:0003690|GO:0005515|GO:0005654|GO:0005737|GO:0005739|GO:0005829|GO:0006915|GO:0006954|GO:0006955|GO:0032088|GO:0032461|GO:0032731|GO:0033209|GO:0035458|GO:0035690|GO:0042802|GO:0045087|GO:0050702|GO:0050718|GO:0051092|GO:0070269|GO:0097169|GO:2001056	absent in melanoma 2
4867	0.0891453	0.00264265	up	18.354	18.354	4.19802	NPHP1	JBTS4|NPH1|SLSN1	4867	ENSG00000144061	GO:0005198|GO:0005515|GO:0005829|GO:0005856|GO:0005911|GO:0005912|GO:0005923|GO:0007165|GO:0007588|GO:0007632|GO:0016020|GO:0016337|GO:0030030|GO:0030036|GO:0031514|GO:0032391|GO:0048515|GO:0060041|GO:0097711|GO:1903348	nephrocystin 1
57639	0.171808	0.0158783	up	17.7493	17.7493	4.14969	CCDC146		57639	ENSG00000135205	GO:0005814	coiled-coil domain containing 146
388327	0.234644	0.038315	up	16.4066	16.4066	4.0362	C17orf100		388327	ENSG00000256806		chromosome 17 open reading frame 100
197187	0.129667	0.00708285	up	15.9907	15.9907	3.99916	SNAI3-AS1		197187	ENSG00000260630		SNAI3 antisense RNA 1
401335	0.227217	0.0353884	up	15.8101	15.8101	3.98277	C7orf65		401335			chromosome 7 open reading frame 65
79635	0.244791	0.0421646	up	15.6235	15.6235	3.96565	CCDC121		79635	ENSG00000176714	GO:0005515	coiled-coil domain containing 121
646396	0.169574	0.0153927	up	15.2438	15.2438	3.93015	REREP3		646396			arginine-glutamic acid dipeptide repeats pseudogene 3
100508631	0.142959	0.00935402	up	14.8403	14.8403	3.89145	LOC100508631		100508631	ENSG00000261761		uncharacterized LOC100508631
4939	0.186146	0.0204235	up	14.3722	14.3722	3.8452	OAS2		4939	ENSG00000111335	GO:0001730|GO:0003725|GO:0005515|GO:0005524|GO:0005654|GO:0005739|GO:0005783|GO:0005829|GO:0006139|GO:0006401|GO:0006486|GO:0009615|GO:0016020|GO:0018377|GO:0043231|GO:0046872|GO:0048471|GO:0051607|GO:0060333|GO:0060337	2'-5'-oligoadenylate synthetase 2
221191	0.0477243	0.000676237	up	12.6575	12.6575	3.66192	PRSS54	CT67|KLKBL4	221191	ENSG00000103023	GO:0004252|GO:0005576|GO:0006508	protease, serine 54
401561	0.0477243	0.000676238	up	12.6575	12.6575	3.66192	LINC01451	HCCAT4	401561	ENSG00000279141		long intergenic non-protein coding RNA 1451
644100	0.220446	0.0326889	up	12.3018	12.3018	3.6208	ARL14EPL		644100	ENSG00000268223|ENSG00000268714		ADP ribosylation factor like GTPase 14 effector protein like
255743	0.0882337	0.0025757	up	12.2261	12.2261	3.61189	NPNT	EGFL6L|POEM	255743	ENSG00000168743	GO:0001657|GO:0001658|GO:0005178|GO:0005509|GO:0005576|GO:0005578|GO:0005604|GO:0005615|GO:0007160|GO:0010694|GO:0010811|GO:0030198|GO:0030485|GO:0030511|GO:0033631|GO:0034678|GO:0045184|GO:0045669|GO:0045987|GO:0070062|GO:0070374|GO:0071356|GO:0097195|GO:2000721	nephronectin
150737	0.259702	0.0493388	up	12.0129	12.0129	3.58652	TTC30B	IFT70|IFT70B|fleer	150737	ENSG00000196659	GO:0005515|GO:0005929|GO:0030992|GO:0035735|GO:0042073|GO:0060271|GO:0097542	tetratricopeptide repeat domain 30B
219285	0.131524	0.00741478	up	11.9406	11.9406	3.5778	SAMD9L	ATXPC|C7orf6|DRIF2|UEF1	219285	ENSG00000177409	GO:0005515|GO:0005769|GO:0034058	sterile alpha motif domain containing 9 like
120376	0.106694	0.00399371	up	11.2171	11.2171	3.48763	COLCA2	C11orf93|CASC13|LOH11CR1G	120376	ENSG00000214290	GO:0005737	colorectal cancer associated 2
3593	0.171829	0.015888	up	10.823	10.823	3.43603	IL12B	CLMF|CLMF2|IL-12B|IMD28|IMD29|NKSF|NKSF2	3593	ENSG00000113302	GO:0001916|GO:0002230|GO:0002323|GO:0002827|GO:0002860|GO:0002862|GO:0004896|GO:0005125|GO:0005143|GO:0005515|GO:0005576|GO:0005615|GO:0005737|GO:0007050|GO:0008083|GO:0010224|GO:0010536|GO:0016020|GO:0016477|GO:0019221|GO:0019233|GO:0019953|GO:0030101|GO:0032693|GO:0032700|GO:0032725|GO:0032729|GO:0032733|GO:0032735|GO:0032740|GO:0032760|GO:0032816|GO:0032819|GO:0032946|GO:0034105|GO:0034393|GO:…	interleukin 12B
1412	0.00395052	1.24791e-06	up	10.6487	10.6487	3.4126	CRYBA2	CTRCT42	1412	ENSG00000163499	GO:0002088|GO:0003674|GO:0005212|GO:0005515|GO:0005575|GO:0008150|GO:0042803	crystallin beta A2
54809	0.14469	0.00987597	up	10.6125	10.6125	3.4077	SAMD9	C7orf5|DRIF1|MIRAGE|NFTC|OEF1|OEF2	54809	ENSG00000205413	GO:0005515|GO:0005737|GO:0005769|GO:0005829|GO:0034058|GO:0043231	sterile alpha motif domain containing 9
158067	0.203315	0.0266167	up	10.5379	10.5379	3.39751	AK8	AK 8|C9orf98|DDX31	158067	ENSG00000165695	GO:0004017|GO:0004127|GO:0004550|GO:0005515|GO:0005524|GO:0005829|GO:0005930|GO:0006165|GO:0009142|GO:0009165|GO:0015949|GO:0019206|GO:0021591|GO:0036126	adenylate kinase 8
2660	0.138398	0.00857061	up	10.3348	10.3348	3.36943	MSTN	GDF8|MSLHP	2660	ENSG00000138379	GO:0005102|GO:0005125|GO:0005160|GO:0005515|GO:0005615|GO:0005737|GO:0007179|GO:0007517|GO:0008083|GO:0008201|GO:0009408|GO:0009629|GO:0010862|GO:0014732|GO:0014741|GO:0014850|GO:0022602|GO:0033574|GO:0033673|GO:0042802|GO:0042803|GO:0042981|GO:0043403|GO:0043408|GO:0043627|GO:0045471|GO:0045662|GO:0045893|GO:0046627|GO:0046716|GO:0048468|GO:0048632|GO:0051602|GO:0051898|GO:0060395|GO:0071549|GO:…	myostatin
113540	0.163123	0.0136402	up	10.0895	10.0895	3.33479	CMTM1	CKLFH|CKLFH1|CKLFSF1	113540	ENSG00000089505	GO:0005125|GO:0005615|GO:0006935|GO:0016021	CKLF like MARVEL transmembrane domain containing 1
8876	0.198099	0.0246065	up	10.0204	10.0204	3.32487	VNN1	HDLCQ8|Tiff66	8876	ENSG00000112299	GO:0002526|GO:0002544|GO:0005576|GO:0005886|GO:0006501|GO:0006928|GO:0006954|GO:0006979|GO:0015939|GO:0016021|GO:0016337|GO:0017159|GO:0031225|GO:0033089|GO:0035577|GO:0043312|GO:0045087|GO:0070062|GO:1902176	vanin 1
117283	0.216963	0.0317109	up	9.9289	9.9289	3.31163	IP6K3	IHPK3|INSP6K3	117283	ENSG00000161896	GO:0000827|GO:0000828|GO:0000829|GO:0000831|GO:0000832|GO:0005524|GO:0005634|GO:0005737|GO:0005829|GO:0006468|GO:0008440|GO:0032958|GO:0043647|GO:0046488|GO:0052723|GO:0052724|GO:0052836|GO:0052839	inositol hexakisphosphate kinase 3
642778	0.183018	0.0182878	up	9.62276	9.62276	3.26645	NPIPA3		642778	ENSG00000224712	GO:0005654	nuclear pore complex interacting protein family member A3
4600	0.154163	0.0115827	up	9.45671	9.45671	3.24134	MX2	MXB	4600	ENSG00000183486	GO:0000266|GO:0003374|GO:0003924|GO:0005515|GO:0005525|GO:0005634|GO:0005643|GO:0005737|GO:0005829|GO:0006952|GO:0008017|GO:0009615|GO:0015031|GO:0031966|GO:0035455|GO:0045087|GO:0046822|GO:0051028|GO:0051607|GO:0051726|GO:0060337|GO:0061025	MX dynamin like GTPase 2
1875	0.162572	0.0135867	up	9.38624	9.38624	3.23055	E2F5	E2F-5	1875	ENSG00000133740	GO:0001650|GO:0003677|GO:0003700|GO:0005515|GO:0005634|GO:0005654|GO:0005667|GO:0005730|GO:0005737|GO:0006351|GO:0008134|GO:0009887|GO:0030030|GO:0045944|GO:0046983|GO:0051726	E2F transcription factor 5
728118	0.252765	0.0456939	up	9.33443	9.33443	3.22256	NUTM2A	FAM22A	728118	ENSG00000184923		NUT family member 2A
101927768	0.00627156	3.45879e-06	up	9.05789	9.05789	3.17917	HDAC2-AS2		101927768	ENSG00000228624		HDAC2 and HS3ST5 antisense RNA 2
100288332	0.15777	0.012381	up	8.98269	8.98269	3.16715	NPIPA5	NPIP	100288332	ENSG00000183793	GO:0005654	nuclear pore complex interacting protein family member A5
101154753	0.0871457	0.00248145	up	8.95017	8.95017	3.16192	PANDAR	PANDA	101154753	ENSG00000281450		promoter of CDKN1A antisense DNA damage activated RNA
100507489	0.0871457	0.00248145	up	8.95017	8.95017	3.16192	LINC01277		100507489			long intergenic non-protein coding RNA 1277
690	0.106694	0.00404591	up	8.95017	8.95017	3.16192	BTF3P11	BTF3L1|HUMBTFB|OCIF|OPG|TNFRSF11B	690			basic transcription factor 3 pseudogene 11
388646	0.106694	0.00404592	up	8.95017	8.95017	3.16192	GBP7	GBP4L	388646	ENSG00000213512	GO:0003924|GO:0005525|GO:0016020	guanylate binding protein 7
59082	0.106694	0.00404592	up	8.95017	8.95017	3.16192	CARD18	ICEBERG|UNQ5804|pseudo-ICE	59082	ENSG00000255501	GO:0004869|GO:0005575|GO:0005737|GO:0006954|GO:0010951|GO:0042981|GO:0097194|GO:0097200	caspase recruitment domain family member 18
100506071	0.106694	0.00404592	up	8.95017	8.95017	3.16192	LOC100506071		100506071	ENSG00000258525		uncharacterized LOC100506071
100289255	0.106694	0.00404592	up	8.95017	8.95017	3.16192	LINC00675		100289255	ENSG00000263429		long intergenic non-protein coding RNA 675
54857	0.177312	0.017027	up	8.9179	8.9179	3.1567	GDPD2	GDE3|OBDPF	54857	ENSG00000130055	GO:0005737|GO:0005884|GO:0005886|GO:0006629|GO:0008889|GO:0016021|GO:0030027|GO:0045669|GO:0046872|GO:0047394|GO:0090527	glycerophosphodiester phosphodiesterase domain containing 2
359710	0.00250374	4.95239e-07	up	8.91143	8.91143	3.15566	BPIFB3	C20orf185|LPLUNC3|RYA3	359710	ENSG00000186190	GO:0005576|GO:0005737|GO:0008289|GO:0045087	BPI fold containing family B member 3
4969	0.10267	0.00362166	up	8.85083	8.85083	3.14581	OGN	OG|OIF|SLRR3A	4969	ENSG00000106809	GO:0005515|GO:0005576|GO:0005578|GO:0005615|GO:0005796|GO:0007409|GO:0008083|GO:0018146|GO:0031012|GO:0042340|GO:0043202|GO:0048662|GO:0070062|GO:1903561	osteoglycin
9708	0.169574	0.0153774	up	8.84533	8.84533	3.14492	PCDHGA8	PCDH-GAMMA-A8	9708	ENSG00000253767	GO:0005509|GO:0005887|GO:0007155|GO:0007156|GO:0007267|GO:0007399	protocadherin gamma subfamily A, 8
350383	0.113263	0.00472018	up	8.83114	8.83114	3.1426	GPR142	GPRg1b|PGR2	350383	ENSG00000257008	GO:0004930|GO:0005829|GO:0005886|GO:0007186|GO:0016021|GO:0030054	G protein-coupled receptor 142
3437	0.100312	0.0034863	up	8.82477	8.82477	3.14156	IFIT3	CIG-49|GARG-49|IFI60|IFIT4|IRG2|ISG60|P60|RIG-G|cig41	3437	ENSG00000119917	GO:0003674|GO:0005515|GO:0005737|GO:0005739|GO:0005829|GO:0008285|GO:0009615|GO:0035457|GO:0042802|GO:0043066|GO:0051607|GO:0060337	interferon induced protein with tetratricopeptide repeats 3
55304	0.182113	0.0180294	up	8.75745	8.75745	3.13051	SPTLC3	C20orf38|LCB 3|LCB2B|LCB3|SPT 3|SPT3|SPTLC2L|dJ718P11|dJ718P11.1|hLCB2b	55304	ENSG00000172296	GO:0004758|GO:0005789|GO:0016021|GO:0017059|GO:0030148|GO:0030170|GO:0046520	serine palmitoyltransferase long chain base subunit 3
55281	0.190136	0.0222203	up	8.75443	8.75443	3.13001	TMEM140		55281	ENSG00000146859	GO:0005515|GO:0016021	transmembrane protein 140
51250	0.169838	0.0154356	up	8.69068	8.69068	3.11947	C6orf203	HSPC230|PRED31	51250	ENSG00000130349	GO:0005739	chromosome 6 open reading frame 203
84258	0.110566	0.00444061	up	8.56804	8.56804	3.09897	SYT3	SytIII	84258	ENSG00000213023	GO:0005509|GO:0005544|GO:0005768|GO:0005886|GO:0006906|GO:0016021|GO:0017158|GO:0019905|GO:0030276|GO:0030658|GO:0048791|GO:0098793|GO:1903861	synaptotagmin 3
613266	0.110566	0.00444061	up	8.56804	8.56804	3.09897	LOC613266		613266			uncharacterized LOC613266
101929470	0.243694	0.0416855	up	8.56804	8.56804	3.09897	LOC101929470		101929470	ENSG00000248964		uncharacterized LOC101929470
4987	0.187014	0.0209265	up	8.45102	8.45102	3.07912	OPRL1	KOR-3|NOCIR|NOP|NOPr|OOR|ORL1	4987	ENSG00000125510	GO:0001626|GO:0001934|GO:0004930|GO:0005515|GO:0005886|GO:0005887|GO:0007193|GO:0007204|GO:0007218|GO:0007268|GO:0007600|GO:0008022|GO:0019233|GO:0030818|GO:0031410|GO:0032355|GO:0035810|GO:0038003|GO:0042755|GO:0042923|GO:0043005|GO:0044849|GO:0045776|GO:0060454|GO:1901386|GO:1904058|GO:1904059	opioid related nociceptin receptor 1
56135	0.187014	0.0209067	up	8.42319	8.42319	3.07437	PCDHAC1	PCDH-ALPHA-C1	56135	ENSG00000248383	GO:0005509|GO:0005887|GO:0007155|GO:0007156|GO:0007267|GO:0007399	protocadherin alpha subfamily C, 1
3627	0.245102	0.0422776	up	8.38153	8.38153	3.06721	CXCL10	C7|IFI10|INP10|IP-10|SCYB10|crg-2|gIP-10|mob-1	3627	ENSG00000169245	GO:0005102|GO:0005515|GO:0005576|GO:0005615|GO:0006935|GO:0006954|GO:0006955|GO:0007165|GO:0007166|GO:0007186|GO:0007267|GO:0007517|GO:0008009|GO:0008015|GO:0008201|GO:0008284|GO:0008603|GO:0009409|GO:0009897|GO:0010332|GO:0010818|GO:0010819|GO:0010996|GO:0016525|GO:0030816|GO:0033280|GO:0034605|GO:0042118|GO:0042127|GO:0043950|GO:0045662|GO:0045859|GO:0045944|GO:0048248|GO:0051281|GO:0051607|GO:…	C-X-C motif chemokine ligand 10
10964	0.154863	0.0118329	up	8.35327	8.35327	3.06234	IFI44L	C1orf29|GS3686	10964	ENSG00000137959	GO:0005525|GO:0005737|GO:0051607	interferon induced protein 44 like
91543	0.183012	0.0182353	up	8.31951	8.31951	3.0565	RSAD2	2510004L01Rik|cig33|cig5|vig1	91543	ENSG00000134321	GO:0001650|GO:0003824|GO:0005515|GO:0005739|GO:0005741|GO:0005743|GO:0005783|GO:0005789|GO:0005794|GO:0005811|GO:0009615|GO:0034157|GO:0034165|GO:0035710|GO:0043367|GO:0043621|GO:0045071|GO:0046872|GO:0050709|GO:0051539|GO:0051607|GO:0060337|GO:2000553	radical S-adenosyl methionine domain containing 2
54886	0.158402	0.0126522	up	8.15395	8.15395	3.0275	PLPPR1	LPPR1|PRG-3	54886	ENSG00000148123	GO:0005654|GO:0005887|GO:0006644|GO:0007165|GO:0007399|GO:0008195|GO:0042577|GO:0046839	phospholipid phosphatase related 1
7104	0.0398711	0.000478597	up	8.14868	8.14868	3.02657	TM4SF4	ILTMP|il-TMP	7104	ENSG00000169903	GO:0005515|GO:0016021|GO:0042246	transmembrane 4 L six family member 4
345456	0.0588568	0.00101724	up	8.07237	8.07237	3.01299	PFN3		345456	ENSG00000196570	GO:0003779|GO:0005634|GO:0005737|GO:0005856|GO:0008289|GO:0030036|GO:0030833|GO:0032233	profilin 3
729262	0.0877028	0.00250523	up	8.04684	8.04684	3.00842	NUTM2B	FAM22B|bA119F19.1	729262	ENSG00000188199		NUT family member 2B
3434	0.154163	0.0115904	up	7.94745	7.94745	2.99049	IFIT1	C56|G10P1|IFI-56|IFI-56K|IFI56|IFIT-1|IFNAI1|ISG56|P56|RNM561	3434	ENSG00000185745	GO:0003723|GO:0005515|GO:0005737|GO:0005829|GO:0009615|GO:0019060|GO:0032091|GO:0043657|GO:0045070|GO:0045071|GO:0050689|GO:0051097|GO:0051607|GO:0060337|GO:0071357|GO:0071360	interferon induced protein with tetratricopeptide repeats 1
246754	0.145804	0.0100536	up	7.88824	7.88824	2.9797	MTVR2		246754			mouse mammary tumor virus receptor homolog 2
1761	0.146326	0.0101646	up	7.87836	7.87836	2.9779	DMRT1	CT154|DMT1	1761	ENSG00000137090	GO:0000122|GO:0000902|GO:0000977|GO:0000987|GO:0001228|GO:0002176|GO:0003682|GO:0005634|GO:0005737|GO:0006366|GO:0007283|GO:0008354|GO:0030238|GO:0035556|GO:0042803|GO:0045835|GO:0045840|GO:0045944|GO:0046661|GO:0046872|GO:0046982|GO:0048599|GO:0060008|GO:0060009|GO:0060903|GO:1900107|GO:2000020	doublesex and mab-3 related transcription factor 1
3433	0.117323	0.00507807	up	7.8565	7.8565	2.97389	IFIT2	G10P2|GARG-39|IFI-54|IFI-54K|IFI54|IFIT-2|ISG-54 K|ISG-54K|ISG54|P54|cig42	3433	ENSG00000119922	GO:0003723|GO:0005515|GO:0005737|GO:0005783|GO:0005829|GO:0008637|GO:0009615|GO:0032091|GO:0035457|GO:0043065|GO:0051607|GO:0060337	interferon induced protein with tetratricopeptide repeats 2
100133077	0.0097595	4.59939e-05	up	7.70818	7.70818	2.94639	LOC100133077		100133077	ENSG00000203987		uncharacterized LOC100133077
57020	0.245553	0.0424755	up	7.67775	7.67775	2.94068	C16orf62		57020	ENSG00000103544	GO:0005515|GO:0005769|GO:0005886|GO:0006893|GO:0015031|GO:0016021|GO:0043312|GO:0101003	chromosome 16 open reading frame 62
7401	0.00153143	6.91079e-08	up	7.46736	7.46736	2.9006	CLRN1	RP61|USH3|USH3A	7401	ENSG00000163646	GO:0005874|GO:0005886|GO:0005902|GO:0007015|GO:0007601|GO:0007605|GO:0010592|GO:0016021|GO:0030027|GO:0030140|GO:0032420|GO:0045178|GO:0045494|GO:0048870|GO:0050896|GO:0050953|GO:0050957|GO:0060088	clarin 1
8187	0.216144	0.0311911	up	7.46323	7.46323	2.8998	ZNF239	HOK-2|MOK2	8187	ENSG00000196793	GO:0003677|GO:0003700|GO:0003723|GO:0005515|GO:0005634|GO:0006351|GO:0006355|GO:0046872	zinc finger protein 239
7627	0.257809	0.0486781	up	7.42024	7.42024	2.89147	ZNF75A		7627	ENSG00000162086	GO:0003674|GO:0003677|GO:0005634|GO:0006351|GO:0006355|GO:0008150|GO:0046872	zinc finger protein 75a
170067	0.183497	0.018707	up	7.42014	7.42014	2.89145	SUPT20HL2	FAM48B1|FAM48B2	170067		GO:0000124|GO:0003712|GO:0005615|GO:1903506	SUPT20H like 2
56603	0.206752	0.0280188	up	7.41775	7.41775	2.89098	CYP26B1	CYP26A2|P450RAI-2|P450RAI2|RHFCA	56603	ENSG00000003137	GO:0001709|GO:0001768|GO:0001972|GO:0005506|GO:0005737|GO:0005789|GO:0006766|GO:0006805|GO:0006954|GO:0007140|GO:0007283|GO:0008401|GO:0009954|GO:0010628|GO:0016125|GO:0016709|GO:0020037|GO:0030326|GO:0031090|GO:0034653|GO:0043587|GO:0045580|GO:0048384|GO:0048387|GO:0055114|GO:0060349|GO:0061436|GO:0070268|GO:0071300|GO:2001037	cytochrome P450 family 26 subfamily B member 1
729815	0.0097595	3.41036e-05	up	7.36503	7.36503	2.88069	LOC729815		729815			uncharacterized LOC729815
8722	0.249215	0.0440962	up	7.33917	7.33917	2.87562	CTSF	CATSF|CLN13	8722	ENSG00000174080	GO:0004197|GO:0005615|GO:0005764|GO:0006508|GO:0019886|GO:0043202|GO:0051603|GO:0070062|GO:1903561	cathepsin F
340543	0.0097595	1.58011e-05	up	7.30778	7.30778	2.86943	TCEAL5	WEX4	340543	ENSG00000204065	GO:0005515|GO:0005634|GO:0006351|GO:0006355	transcription elongation factor A like 5
105377585	0.0097595	1.58012e-05	up	7.30778	7.30778	2.86943	LINC02427		105377585			long intergenic non-protein coding RNA 2427
285941	0.0097595	1.58012e-05	up	7.30778	7.30778	2.86943	C7orf71		285941			chromosome 7 open reading frame 71
650226	0.0097595	1.58012e-05	up	7.30778	7.30778	2.86943	LOC650226		650226			ankyrin repeat domain 26 pseudogene
219960	0.0097595	1.58012e-05	up	7.30778	7.30778	2.86943	OR10Q1	OR11-233	219960	ENSG00000180475	GO:0004930|GO:0004984|GO:0005549|GO:0005886|GO:0007186|GO:0016021|GO:0050911	olfactory receptor family 10 subfamily Q member 1
6507	0.126289	0.00643411	up	7.29488	7.29488	2.86688	SLC1A3	EA6|EAAT1|GLAST|GLAST1	6507	ENSG00000079215	GO:0001504|GO:0005313|GO:0005314|GO:0005886|GO:0005887|GO:0006537|GO:0006811|GO:0007268|GO:0007605|GO:0009416|GO:0009449|GO:0009611|GO:0009986|GO:0014047|GO:0015171|GO:0015501|GO:0016020|GO:0016595|GO:0021545|GO:0031223|GO:0042493|GO:0043005|GO:0043025|GO:0046677|GO:0048667|GO:0050806|GO:0050885|GO:0051938|GO:0070779|GO:0089711|GO:0098712|GO:0140009|GO:0140016	solute carrier family 1 member 3
286336	0.252878	0.0457257	up	7.27348	7.27348	2.86265	FAM78A	C9orf59	286336	ENSG00000126882		family with sequence similarity 78 member A
94234	0.0713322	0.00147106	up	7.22789	7.22789	2.85357	FOXQ1	HFH1	94234	ENSG00000164379	GO:0000122|GO:0000978|GO:0000981|GO:0001078|GO:0005634|GO:0006351|GO:0031069	forkhead box Q1
56667	0.184498	0.0198215	up	7.20292	7.20292	2.84858	MUC13	DRCC1|MUC-13	56667	ENSG00000173702	GO:0002223|GO:0005615|GO:0005796|GO:0005829|GO:0005886|GO:0016021|GO:0016266|GO:0016324|GO:0030277|GO:0042803|GO:0070062	mucin 13, cell surface associated
140687	0.00250374	5.8698e-07	up	7.19448	7.19448	2.84689	GCNT7	C20orf105|dJ1153D9.2|gcnt	140687	ENSG00000124091	GO:0000139|GO:0006486|GO:0008375|GO:0016021	glucosaminyl (N-acetyl) transferase family member 7
390792	0.00250374	6.77908e-07	up	7.12185	7.12185	2.83225	KRT39	CK-39|K39|KA35	390792	ENSG00000196859	GO:0005198|GO:0005829|GO:0005882|GO:0031424|GO:0070268	keratin 39
116071	0.235133	0.0385812	up	7.03187	7.03187	2.81391	BATF2	SARI	116071	ENSG00000168062	GO:0003677|GO:0003700|GO:0005515|GO:0005634|GO:0006351|GO:0006357|GO:0042832|GO:0043011	basic leucine zipper ATF-like transcription factor 2
11081	0.0182856	0.000132026	up	6.99578	6.99578	2.80648	KERA	CNA2|KTN|SLRR2B	11081	ENSG00000139330	GO:0003674|GO:0005576|GO:0005578|GO:0005615|GO:0005796|GO:0007409|GO:0007601|GO:0018146|GO:0042340|GO:0043202|GO:0050896|GO:0061303	keratocan
132430	0.240979	0.0406816	up	6.99578	6.99578	2.80648	PABPC4L		132430	ENSG00000254535	GO:0003723	poly(A) binding protein cytoplasmic 4 like
100506895	0.240979	0.0406816	up	6.99578	6.99578	2.80648	LUARIS		100506895	ENSG00000231638		lncRNA upregulator of antiviral response interferon signaling
9024	0.205586	0.0275222	up	6.88199	6.88199	2.78282	BRSK2	C11orf7|PEN11B|SAD1|SADA|STK29	9024	ENSG00000174672	GO:0000086|GO:0000287|GO:0004674|GO:0005524|GO:0005634|GO:0005737|GO:0005783|GO:0005813|GO:0006468|GO:0006887|GO:0007409|GO:0018105|GO:0019901|GO:0030010|GO:0030182|GO:0031532|GO:0036503|GO:0043462|GO:0048471|GO:0050321|GO:0051117|GO:0051301|GO:0060590|GO:0061178|GO:0070059|GO:1904152	BR serine/threonine kinase 2
56108	0.128103	0.00679824	up	6.86141	6.86141	2.77851	PCDHGA7	PCDH-GAMMA-A7	56108	ENSG00000253537	GO:0005509|GO:0005887|GO:0007155|GO:0007156|GO:0007267|GO:0007399	protocadherin gamma subfamily A, 7
55170	0.199626	0.0250164	up	6.76961	6.76961	2.75907	PRMT6	HRMT1L6	55170	ENSG00000198890	GO:0000122|GO:0003682|GO:0005515|GO:0005634|GO:0005654|GO:0005730|GO:0006284|GO:0006351|GO:0008469|GO:0016032|GO:0016049|GO:0016274|GO:0016571|GO:0019919|GO:0034970|GO:0035241|GO:0035242|GO:0042054|GO:0042393|GO:0043985|GO:0044020|GO:0045892|GO:0070611|GO:0070612|GO:0090398	protein arginine methyltransferase 6
344595	0.151461	0.0110998	up	6.69877	6.69877	2.7439	DUBR	DUM|LINC00883|LINC0883	344595	ENSG00000243701		DPPA2 upstream binding RNA
313	0.202688	0.0262512	up	6.56773	6.56773	2.71539	AOAH		313	ENSG00000136250	GO:0003824|GO:0004465|GO:0005576|GO:0006629|GO:0006954|GO:0050528	acyloxyacyl hydrolase
100125556	0.183638	0.0188397	up	6.54973	6.54973	2.71143	FAM86JP		100125556	ENSG00000171084		family with sequence similarity 86, member A pseudogene
439949	0.185839	0.0203031	up	6.54254	6.54254	2.70985	PRKCQ-AS1		439949			PRKCQ antisense RNA 1
259197	0.25685	0.0481553	up	6.51637	6.51637	2.70407	NCR3	1C7|CD337|LY117|MALS|NKp30	259197	ENSG00000204475	GO:0002429|GO:0002860|GO:0004872|GO:0005102|GO:0005515|GO:0005886|GO:0005887|GO:0005913|GO:0006954|GO:0006955|GO:0007156|GO:0007157|GO:0008037|GO:0030101|GO:0042271|GO:0042803|GO:0045954|GO:0050776|GO:0050839|GO:0060370	natural cytotoxicity triggering receptor 3
4599	0.146763	0.0102059	up	6.4937	6.4937	2.69904	MX1	IFI-78K|IFI78|MX|MxA	4599	ENSG00000157601	GO:0000266|GO:0003374|GO:0003924|GO:0005515|GO:0005525|GO:0005737|GO:0005789|GO:0005829|GO:0006915|GO:0006952|GO:0007165|GO:0008017|GO:0009615|GO:0031965|GO:0031966|GO:0034340|GO:0042802|GO:0045071|GO:0045087|GO:0048471|GO:0051607|GO:0060337|GO:0061025	MX dynamin like GTPase 1
3784	0.193168	0.0231784	up	6.43362	6.43362	2.68563	KCNQ1	ATFB1|ATFB3|JLNS1|KCNA8|KCNA9|KVLQT1|Kv1.9|Kv7.1|LQT|LQT1|RWS|SQT2|WRS	3784	ENSG00000053918	GO:0005249|GO:0005251|GO:0005515|GO:0005516|GO:0005546|GO:0005737|GO:0005764|GO:0005769|GO:0005770|GO:0005783|GO:0005886|GO:0006349|GO:0007605|GO:0008016|GO:0008076|GO:0008157|GO:0010460|GO:0015271|GO:0016323|GO:0016458|GO:0030659|GO:0034236|GO:0034237|GO:0034702|GO:0035690|GO:0044325|GO:0045121|GO:0048839|GO:0050892|GO:0060048|GO:0060306|GO:0060307|GO:0060372|GO:0060452|GO:0060453|GO:0061337|GO:…	potassium voltage-gated channel subfamily Q member 1
286365	0.0620586	0.00112564	up	6.4051	6.4051	2.67922	OR13D1	OR9-15	286365	ENSG00000179055	GO:0004930|GO:0004984|GO:0005886|GO:0007186|GO:0007608|GO:0016021|GO:0050911	olfactory receptor family 13 subfamily D member 1
3061	0.252088	0.0453522	up	6.37744	6.37744	2.67298	HCRTR1	OX1R	3061	ENSG00000121764	GO:0004930|GO:0005886|GO:0005887|GO:0007218|GO:0007268|GO:0007631|GO:0016499|GO:0017046|GO:0032870|GO:0042277|GO:0045187|GO:0051480|GO:0070374|GO:1901652	hypocretin receptor 1
204474	0.232354	0.037401	up	6.37569	6.37569	2.67258	PDILT	PDIA7	204474	ENSG00000169340	GO:0003756|GO:0005783|GO:0006457|GO:0007275|GO:0007286|GO:0016477|GO:0019511|GO:0031545|GO:0034976|GO:0045454|GO:1902175	protein disulfide isomerase like, testis expressed
9452	0.117323	0.00510578	up	6.3475	6.3475	2.66619	ITM2A	BRICD2A|E25A	9452	ENSG00000078596	GO:0002317|GO:0002377|GO:0005515|GO:0016021	integral membrane protein 2A
279	0.0712686	0.00146489	up	6.32873	6.32873	2.66192	AMY2A	AMY2|PA	279	ENSG00000243480	GO:0004556|GO:0005509|GO:0005576|GO:0005615|GO:0005975|GO:0016052|GO:0031404|GO:0044245|GO:0070062	amylase, alpha 2A (pancreatic)
102467147	0.0712686	0.00146489	up	6.32873	6.32873	2.66192	LINC01948		102467147	ENSG00000248727		long intergenic non-protein coding RNA 1948
168002	0.0712686	0.00146489	up	6.32873	6.32873	2.66192	DACT2	C6orf116|DAPPER2|DPR2|bA503C24.7	168002	ENSG00000164488	GO:0002244|GO:0003382|GO:0005080|GO:0005737|GO:0005739|GO:0007162|GO:0008013|GO:0008134|GO:0030111|GO:0043588|GO:0051018|GO:0070097|GO:0072061|GO:1900108	dishevelled binding antagonist of beta catenin 2
170589	0.249608	0.0443571	up	6.32873	6.32873	2.66192	GPHA2	A2|GPA2|ZSIG51	170589	ENSG00000149735	GO:0005179|GO:0005576|GO:0007166|GO:0030819|GO:0031531|GO:0046982|GO:1903955	glycoprotein hormone alpha 2
259236	0.249608	0.0443572	up	6.32873	6.32873	2.66192	TMIE	DFNB6	259236	ENSG00000181585	GO:0007605|GO:0016021|GO:0042472	transmembrane inner ear
131	0.249608	0.0443572	up	6.32873	6.32873	2.66192	ADH7	ADH4	131	ENSG00000196344	GO:0001523|GO:0004022|GO:0004024|GO:0004031|GO:0004745|GO:0005576|GO:0005829|GO:0005886|GO:0006068|GO:0006069|GO:0008270|GO:0009617|GO:0010430|GO:0019841|GO:0035276|GO:0042572|GO:0042573|GO:0045471|GO:0048019|GO:0055114|GO:1900116	alcohol dehydrogenase 7 (class IV), mu or sigma polypeptide
105377390	0.249608	0.0443572	up	6.32873	6.32873	2.66192	LINC02263		105377390	ENSG00000228358		long intergenic non-protein coding RNA 2263
56124	0.249608	0.0443572	up	6.32873	6.32873	2.66192	PCDHB12	PCDH-BETA12	56124	ENSG00000120328	GO:0005509|GO:0005887|GO:0007155|GO:0007156|GO:0007268|GO:0007399|GO:0007416	protocadherin beta 12
810	0.249608	0.0443572	up	6.32873	6.32873	2.66192	CALML3	CLP	810	ENSG00000178363	GO:0005509|GO:0005515|GO:0070062	calmodulin like 3
5967	0.249608	0.0443572	up	6.32873	6.32873	2.66192	REG1A	ICRF|P19|PSP|PSPS|PSPS1|PTP|REG	5967	ENSG00000115386	GO:0008083|GO:0008284|GO:0030246|GO:0070062	regenerating family member 1 alpha
10451	0.188122	0.0215382	up	6.30188	6.30188	2.65578	VAV3		10451	ENSG00000134215	GO:0001525|GO:0005070|GO:0005085|GO:0005089|GO:0005096|GO:0005154|GO:0005515|GO:0005829|GO:0005886|GO:0006906|GO:0006974|GO:0007229|GO:0007264|GO:0008361|GO:0009967|GO:0030032|GO:0030168|GO:0030593|GO:0030676|GO:0030890|GO:0035023|GO:0038095|GO:0038096|GO:0042493|GO:0043065|GO:0043087|GO:0043547|GO:0043552|GO:0045785|GO:0046872|GO:0048010|GO:0048013|GO:0050853|GO:0051056|GO:0070062	vav guanine nucleotide exchange factor 3
100129726	0.204713	0.0271411	up	6.22671	6.22671	2.63847	LINC01126		100129726	ENSG00000279873		long intergenic non-protein coding RNA 1126
136332	0.261429	0.0499056	up	6.22662	6.22662	2.63845	LRGUK	CFAP246	136332	ENSG00000155530	GO:0001669|GO:0002177|GO:0005524|GO:0007283|GO:0016301|GO:0016310|GO:0030154|GO:0035082	leucine rich repeats and guanylate kinase domain containing
6583	0.134762	0.00802125	up	6.20076	6.20076	2.63245	SLC22A4	DFNB60|OCTN1	6583	ENSG00000197208	GO:0000166|GO:0005515|GO:0005524|GO:0005739|GO:0005886|GO:0005887|GO:0006641|GO:0006814|GO:0007589|GO:0008513|GO:0008514|GO:0009437|GO:0015226|GO:0015293|GO:0015491|GO:0015651|GO:0015695|GO:0015697|GO:0015711|GO:0015879|GO:0016324|GO:0030165|GO:1902603	solute carrier family 22 member 4
202559	0.201862	0.0260207	up	6.19329	6.19329	2.6307	KHDRBS2	SLM-1|SLM1	202559	ENSG00000112232	GO:0005515|GO:0005654|GO:0006351|GO:0006355|GO:0006397|GO:0008143|GO:0008266|GO:0017124|GO:0042169|GO:0042802|GO:0046982|GO:0048024	KH RNA binding domain containing, signal transduction associated 2
101927989	0.193368	0.023272	up	6.18345	6.18345	2.62841	LOC101927989		101927989	ENSG00000265778		uncharacterized LOC101927989
58512	0.206608	0.0279199	up	6.1728	6.1728	2.62592	DLGAP3	DAP3|SAPAP3	58512	ENSG00000116544	GO:0001540|GO:0005515|GO:0005886|GO:0014069|GO:0023052|GO:0030054|GO:0045211	DLG associated protein 3
25984	0.0807276	0.00198503	up	6.09851	6.09851	2.60846	KRT23	CK23|HAIK1|K23	25984	ENSG00000108244	GO:0005198|GO:0005829|GO:0005882|GO:0031424|GO:0070268	keratin 23
94122	0.117882	0.00522384	up	6.07932	6.07932	2.60391	SYTL5	slp5	94122	ENSG00000147041	GO:0005509|GO:0005515|GO:0005544|GO:0005886|GO:0006886|GO:0006906|GO:0017137|GO:0017158|GO:0019905|GO:0030276|GO:0048791|GO:0070382|GO:0098793	synaptotagmin like 5
149483	0.125091	0.00621504	up	6.07807	6.07807	2.60361	CCDC17		149483	ENSG00000159588	GO:0005515	coiled-coil domain containing 17
9356	0.118114	0.00524066	up	6.078	6.078	2.6036	SLC22A6	HOAT1|OAT1|PAHT|ROAT1	9356	ENSG00000197901	GO:0005452|GO:0005515|GO:0005886|GO:0005887|GO:0005901|GO:0008514|GO:0015143|GO:0015301|GO:0015347|GO:0015698|GO:0015711|GO:0015742|GO:0015747|GO:0016323|GO:0031404|GO:0031427|GO:0042803|GO:0043234|GO:0043252|GO:0051260|GO:0070062|GO:0097254|GO:0098656|GO:1903825	solute carrier family 22 member 6
50840	0.125004	0.00620506	up	6.06384	6.06384	2.60023	TAS2R14	T2R14|TRB1	50840	ENSG00000212127	GO:0001580|GO:0004930|GO:0005886|GO:0007186|GO:0008527|GO:0016021|GO:0033038	taste 2 receptor member 14
79645	0.212901	0.0297351	up	6.05852	6.05852	2.59897	EFCAB1		79645	ENSG00000034239	GO:0005509	EF-hand calcium binding domain 1
100873954	0.220606	0.0327326	up	6.05852	6.05852	2.59897	SNRK-AS1		100873954			SNRK antisense RNA 1
3429	0.183727	0.01931	up	6.0536	6.0536	2.59779	IFI27	FAM14D|ISG12|ISG12A|P27	3429	ENSG00000165949	GO:0000122|GO:0001102|GO:0003674|GO:0005521|GO:0005637|GO:0005739|GO:0005741|GO:0006919|GO:0016021|GO:0046825|GO:0060337|GO:0097190	interferon alpha inducible protein 27
5681	0.0330168	0.000321994	up	6.01262	6.01262	2.58799	PSKH1		5681	ENSG00000159792	GO:0004674|GO:0005515|GO:0005524|GO:0005575|GO:0005622|GO:0005654|GO:0005789|GO:0005794|GO:0005815|GO:0005886|GO:0007368|GO:0007507|GO:0016607|GO:0018105|GO:0018107|GO:0035556	protein serine kinase H1
54578	0.165694	0.0144085	up	5.97272	5.97272	2.57839	UGT1A6	GNT1|HLUGP|HLUGP1|UDPGT|UDPGT 1-6|UGT1|UGT1A6S|UGT1F	54578	ENSG00000167165	GO:0001972|GO:0005783|GO:0005789|GO:0006805|GO:0015020|GO:0016021|GO:0042803|GO:0046982|GO:0052695|GO:0052697|GO:0070062	UDP glucuronosyltransferase family 1 member A6
84557	0.107349	0.00413215	up	5.95931	5.95931	2.57515	MAP1LC3A	ATG8E|LC3|LC3A|MAP1ALC3|MAP1BLC3	84557	ENSG00000101460	GO:0000045|GO:0000421|GO:0000422|GO:0005515|GO:0005543|GO:0005770|GO:0005776|GO:0005829|GO:0005874|GO:0008429|GO:0010040|GO:0010288|GO:0016236|GO:0031090|GO:0031625|GO:0034198|GO:0043278|GO:0044754|GO:0070301|GO:0071280|GO:0097352	microtubule associated protein 1 light chain 3 alpha
327657	0.257757	0.0485507	up	5.94163	5.94163	2.57086	SERPINA9	GCET1|SERPINA11|SERPINA11b	327657	ENSG00000170054	GO:0004867|GO:0005615|GO:0005737|GO:0010951|GO:0016020	serpin family A member 9
348158	0.19969	0.0250712	up	5.93856	5.93856	2.57011	ACSM2B	ACSM2|HXMA|HYST1046	348158	ENSG00000066813	GO:0003674|GO:0003996|GO:0004321|GO:0005524|GO:0005739|GO:0005759|GO:0006633|GO:0006637|GO:0006805|GO:0015645|GO:0016405|GO:0046872|GO:0047760	acyl-CoA synthetase medium-chain family member 2B
51191	0.176363	0.0166096	up	5.89896	5.89896	2.56046	HERC5	CEB1|CEBP1	51191	ENSG00000138646	GO:0000079|GO:0000209|GO:0003723|GO:0004842|GO:0005515|GO:0005829|GO:0032020|GO:0032480|GO:0042296|GO:0045087|GO:0048471|GO:0050688|GO:0051607	HECT and RLD domain containing E3 ubiquitin protein ligase 5
57547	0.256576	0.0477128	up	5.87391	5.87391	2.55432	ZNF624		57547	ENSG00000197566	GO:0003677|GO:0003700|GO:0005515|GO:0005634|GO:0006351|GO:0006355|GO:0046872	zinc finger protein 624
345930	0.0491631	0.000709936	up	5.86921	5.86921	2.55317	ECT2L	ARHGEF32|C6orf91|FBXO49|LFDH|dJ509I19.2|dJ509I19.3|dJ509I19.5	345930	ENSG00000203734	GO:0005089|GO:0035023|GO:0043547	epithelial cell transforming 2 like
339766	0.24638	0.0427736	up	5.78013	5.78013	2.5311	MROH2A	HEATR7B1	339766	ENSG00000185038		maestro heat like repeat family member 2A
8091	0.125004	0.00620247	up	5.76217	5.76217	2.52661	HMGA2	BABL|HMGI-C|HMGIC|LIPO|STQTL9	8091	ENSG00000149948	GO:0000122|GO:0000228|GO:0000975|GO:0000989|GO:0001047|GO:0001077|GO:0001078|GO:0001837|GO:0002062|GO:0003131|GO:0003677|GO:0003680|GO:0003906|GO:0004677|GO:0005515|GO:0005634|GO:0005654|GO:0006284|GO:0006325|GO:0006355|GO:0006366|GO:0007095|GO:0007275|GO:0008134|GO:0008301|GO:0009615|GO:0010564|GO:0010628|GO:0030261|GO:0031052|GO:0031492|GO:0031507|GO:0032993|GO:0035497|GO:0035500|GO:0035501|GO:…	high mobility group AT-hook 2
55515	0.252312	0.0455323	up	5.69321	5.69321	2.50924	ASIC4	ACCN4|BNAC4	55515	ENSG00000072182	GO:0005216|GO:0005272|GO:0005887|GO:0006810|GO:0015081|GO:0035725	acid sensing ion channel subunit family member 4
283600	0.154163	0.0115823	up	5.66527	5.66527	2.50214	SLC25A47	C14orf68|HDMCP|HMFN1655	283600	ENSG00000140107	GO:0005476|GO:0005743|GO:0006839|GO:0015226|GO:0015879|GO:0016021|GO:0022857|GO:0055085	solute carrier family 25 member 47
91768	0.2235	0.0337772	up	5.64799	5.64799	2.49774	CABLES1	CABL1|CABLES|HsT2563|IK3-1	91768	ENSG00000134508	GO:0005515|GO:0005634|GO:0005829|GO:0007049|GO:0051301|GO:0051726	Cdk5 and Abl enzyme substrate 1
105378385	0.214624	0.0304098	up	5.63401	5.63401	2.49416	LOC105378385		105378385	ENSG00000226676		uncharacterized LOC105378385
116369	0.157262	0.0122276	up	5.63397	5.63397	2.49415	SLC26A8	SPGF3|TAT1	116369	ENSG00000112053	GO:0005254|GO:0005515|GO:0005886|GO:0005887|GO:0006820|GO:0006821|GO:0007275|GO:0008271|GO:0008272|GO:0015106|GO:0015116|GO:0015301|GO:0015701|GO:0019531|GO:0019532|GO:0030317|GO:0042391|GO:0048240|GO:0051321|GO:0051453|GO:1902358|GO:1902476	solute carrier family 26 member 8
414236	0.183018	0.0183297	up	5.5988	5.5988	2.48512	C10orf55	bA417O11.3	414236	ENSG00000222047		chromosome 10 open reading frame 55
9389	0.224938	0.0345353	up	5.54698	5.54698	2.4717	SLC22A14	OCTL2|OCTL4|ORCTL4	9389	ENSG00000144671	GO:0005452|GO:0005887|GO:0015101|GO:0015347|GO:0015695|GO:0015698|GO:0043252|GO:0055085	solute carrier family 22 member 14
26149	0.249691	0.0444171	up	5.51539	5.51539	2.46346	ZNF658		26149	ENSG00000274349	GO:0000976|GO:0003700|GO:0005634|GO:0006351|GO:0042254|GO:0045892|GO:0046872|GO:0071294	zinc finger protein 658
102724596	0.152898	0.0113087	up	5.48084	5.48084	2.4544	LOC102724596		102724596	ENSG00000248714		uncharacterized LOC102724596
27445	0.167125	0.0147937	up	5.43959	5.43959	2.4435	PCLO	ACZ|PCH3	27445	ENSG00000186472	GO:0005509|GO:0005522|GO:0005544|GO:0005856|GO:0007010|GO:0007416|GO:0014069|GO:0016020|GO:0016079|GO:0017157|GO:0019933|GO:0030054|GO:0030073|GO:0035418|GO:0045202|GO:0048788|GO:0070062|GO:0099526	piccolo presynaptic cytomatrix protein
57577	0.205204	0.0272868	up	5.43372	5.43372	2.44194	CCDC191	KIAA1407	57577	ENSG00000163617		coiled-coil domain containing 191
131096	0.131524	0.00743089	up	5.41169	5.41169	2.43608	KCNH8	ELK|ELK1|Kv12.1|elk3	131096	ENSG00000183960	GO:0000155|GO:0000160|GO:0005249|GO:0005622|GO:0005886|GO:0005887|GO:0023014|GO:0034765|GO:0042391|GO:0071805	potassium voltage-gated channel subfamily H member 8
5816	0.102214	0.00358558	up	5.39445	5.39445	2.43148	PVALB	D22S749	5816	ENSG00000100362	GO:0005509|GO:0005634|GO:0005737|GO:0042803|GO:0043025|GO:0043195|GO:0043234|GO:0046982|GO:0051480|GO:0070062	parvalbumin
91050	0.186146	0.0207529	up	5.35039	5.35039	2.41964	CCDC149		91050	ENSG00000181982		coiled-coil domain containing 149
2863	0.183727	0.0192495	up	5.32893	5.32893	2.41385	GPR39		2863	ENSG00000183840	GO:0004930|GO:0005886|GO:0005887|GO:0007186|GO:0046872	G protein-coupled receptor 39
158135	0.0798095	0.00187279	up	5.32396	5.32396	2.4125	TTLL11	C9orf20|bA244O19.1	158135	ENSG00000175764	GO:0005524|GO:0005829|GO:0005874|GO:0005929|GO:0018095|GO:0051013|GO:0070740	tubulin tyrosine ligase like 11
144193	0.256783	0.0479543	up	5.3161	5.3161	2.41037	AMDHD1	HMFT1272	144193	ENSG00000139344	GO:0003674|GO:0005829|GO:0006548|GO:0016812|GO:0019556|GO:0019557|GO:0046872|GO:0050480	amidohydrolase domain containing 1
763	0.21369	0.0300092	up	5.28144	5.28144	2.40093	CA5A	CA5|CA5AD|CAV|CAVA|GS1-21A4.1	763	ENSG00000174990	GO:0004089|GO:0005739|GO:0005759|GO:0006730|GO:0008270|GO:0015701	carbonic anhydrase 5A
338321	0.20984	0.0289478	up	5.27571	5.27571	2.39937	NLRP9	CLR19.1|NALP9|NOD6|PAN12	338321	ENSG00000185792	GO:0005524|GO:0005737	NLR family pyrin domain containing 9
6017	0.192959	0.023122	up	5.23538	5.23538	2.38829	RLBP1	CRALBP	6017	ENSG00000140522	GO:0001523|GO:0005215|GO:0005502|GO:0005575|GO:0005829|GO:0006776|GO:0006810|GO:0007601|GO:0019841|GO:0044297|GO:0050896	retinaldehyde binding protein 1
81797	0.183727	0.0194996	up	5.16738	5.16738	2.36943	OR12D3	hs6M1-27	81797	ENSG00000112462	GO:0004888|GO:0004930|GO:0004984|GO:0005886|GO:0007186|GO:0016021|GO:0050907|GO:0050911	olfactory receptor family 12 subfamily D member 3
343171	0.200088	0.0255618	up	5.16738	5.16738	2.36943	OR2W3	OR2W3P|OR2W8P|OST718	343171	ENSG00000238243	GO:0004930|GO:0004984|GO:0005886|GO:0007186|GO:0007608|GO:0016021|GO:0050911	olfactory receptor family 2 subfamily W member 3
192668	0.200088	0.0255618	up	5.16738	5.16738	2.36943	CYS1		192668	ENSG00000205795	GO:0005515|GO:0005829|GO:0005856|GO:0005929|GO:0060170|GO:0070062	cystin 1
440900	0.200088	0.0255618	up	5.16738	5.16738	2.36943	LINC01191	VIN|lnc-ACTR3	440900	ENSG00000234199		long intergenic non-protein coding RNA 1191
401103	0.200088	0.0255618	up	5.16738	5.16738	2.36943	LINC01994		401103	ENSG00000241098		long intergenic non-protein coding RNA 1994
101927237	0.200088	0.0255618	up	5.16738	5.16738	2.36943	LOC101927237		101927237	ENSG00000250075		uncharacterized LOC101927237
100129518	0.200088	0.0255618	up	5.16738	5.16738	2.36943	SOD2-OT1		100129518	ENSG00000112096		SOD2 overlapping transcript 1
100130539	0.200088	0.0255618	up	5.16738	5.16738	2.36943	C10orf142		100130539	ENSG00000277288		chromosome 10 open reading frame 142
79473	0.200088	0.0255618	up	5.16738	5.16738	2.36943	OR52N1	OR11-61	79473	ENSG00000181001	GO:0004930|GO:0004984|GO:0005886|GO:0007165|GO:0007186|GO:0016021|GO:0050911	olfactory receptor family 52 subfamily N member 1
104355150	0.200088	0.0255618	up	5.16738	5.16738	2.36943	LINC01054		104355150			long intergenic non-protein coding RNA 1054
400566	0.200088	0.0255618	up	5.16738	5.16738	2.36943	C17orf97	CK20|LIAT1	400566	ENSG00000187624	GO:0016598	chromosome 17 open reading frame 97
26658	0.200088	0.0255618	up	5.16738	5.16738	2.36943	OR7C2	CIT-HSP-87M17|OR19-18|OR7C3	26658	ENSG00000127529	GO:0004930|GO:0004984|GO:0005886|GO:0007186|GO:0016021|GO:0050911	olfactory receptor family 7 subfamily C member 2
644524	0.200088	0.0255618	up	5.16738	5.16738	2.36943	NKX2-4	NKX2.4|NKX2D	644524	ENSG00000125816	GO:0003674|GO:0005575|GO:0005634|GO:0006355|GO:0007275|GO:0008150|GO:0043565	NK2 homeobox 4
100129291	0.200088	0.0255618	up	5.16738	5.16738	2.36943	LOC100129291		100129291	ENSG00000237265		chromosome X open reading frame 49 pseudogene
57692	0.200088	0.0255618	up	5.16738	5.16738	2.36943	MAGEE1	DAMAGE|HCA1	57692	ENSG00000198934	GO:0005515|GO:0005634|GO:0005886|GO:0008150|GO:0016010|GO:0030425|GO:0045211|GO:0048471	MAGE family member E1
340581	0.200088	0.0255618	up	5.16738	5.16738	2.36943	LINC02243		340581	ENSG00000236091		long intergenic non-protein coding RNA 2243
439934	0.200088	0.0255618	up	5.16738	5.16738	2.36943	LINC00575	C4orf11	439934	ENSG00000231782		long intergenic non-protein coding RNA 575
255187	0.183727	0.0194996	up	5.16738	5.16738	2.36943	LOC255187		255187	ENSG00000250072		uncharacterized LOC255187
81442	0.183727	0.0194996	up	5.16738	5.16738	2.36943	OR6N2	OR1-23	81442	ENSG00000188340	GO:0004888|GO:0004930|GO:0004984|GO:0005886|GO:0007186|GO:0016021|GO:0050907|GO:0050911	olfactory receptor family 6 subfamily N member 2
1118	0.183727	0.0194996	up	5.16738	5.16738	2.36943	CHIT1	CHI3|CHIT|CHITD	1118	ENSG00000133063	GO:0000272|GO:0004553|GO:0004568|GO:0005576|GO:0005615|GO:0005764|GO:0005975|GO:0006032|GO:0006955|GO:0008061|GO:0008843|GO:0009617|GO:0035580|GO:0043312|GO:1904724	chitinase 1
33	0.183727	0.0194996	up	5.16738	5.16738	2.36943	ACADL	ACAD4|LCAD	33	ENSG00000115361	GO:0000062|GO:0001659|GO:0003995|GO:0004466|GO:0005759|GO:0006635|GO:0016401|GO:0019254|GO:0031966|GO:0033539|GO:0042413|GO:0042758|GO:0044242|GO:0045717|GO:0046322|GO:0050660|GO:0051289|GO:0055114|GO:0090181	acyl-CoA dehydrogenase, long chain
392391	0.183727	0.0194996	up	5.16738	5.16738	2.36943	OR5C1	OR5C2P|OR9-31|OR9-F	392391	ENSG00000148215	GO:0004930|GO:0004984|GO:0005549|GO:0005886|GO:0007186|GO:0016021|GO:0050911	olfactory receptor family 5 subfamily C member 1
100289509	0.183727	0.0194996	up	5.16738	5.16738	2.36943	KCNIP2-AS1		100289509	ENSG00000226009		KCNIP2 antisense RNA 1
119467	0.183727	0.0194996	up	5.16738	5.16738	2.36943	CLRN3	TMEM12|USH3AL1	119467	ENSG00000180745	GO:0016021|GO:0070062	clarin 3
220032	0.183727	0.0194996	up	5.16738	5.16738	2.36943	GDPD4	GDE6	220032	ENSG00000178795	GO:0006629|GO:0008889|GO:0016021|GO:0046872	glycerophosphodiester phosphodiesterase domain containing 4
283365	0.183727	0.0194996	up	5.16738	5.16738	2.36943	OR6C6		283365	ENSG00000188324	GO:0004930|GO:0004984|GO:0005886|GO:0007186|GO:0016021|GO:0050911	olfactory receptor family 6 subfamily C member 6
338809	0.183727	0.0194996	up	5.16738	5.16738	2.36943	C12orf74		338809	ENSG00000214215		chromosome 12 open reading frame 74
100874167	0.183727	0.0194996	up	5.16738	5.16738	2.36943	LINC00423		100874167			long intergenic non-protein coding RNA 423
400120	0.183727	0.0194996	up	5.16738	5.16738	2.36943	SERTM1	C13orf36	400120	ENSG00000180440	GO:0016021|GO:0043231	serine rich and transmembrane domain containing 1
100507533	0.183727	0.0194996	up	5.16738	5.16738	2.36943	SOX21-AS1		100507533	ENSG00000227640		SOX21 antisense RNA 1 (head to head)
105371831	0.183727	0.0194996	up	5.16738	5.16738	2.36943	LINC02089		105371831			long intergenic non-protein coding RNA 2089
284241	0.183727	0.0194996	up	5.16738	5.16738	2.36943	LOC284241		284241	ENSG00000178412		uncharacterized LOC284241
284422	0.183727	0.0194996	up	5.16738	5.16738	2.36943	SMIM24	C19orf77|HSPC323|MARDI	284422	ENSG00000095932	GO:0003674|GO:0008150|GO:0016021|GO:0070062	small integral membrane protein 24
400935	0.183727	0.0194996	up	5.16738	5.16738	2.36943	IL17REL		400935	ENSG00000188263	GO:0005887|GO:0019221|GO:0030368	interleukin 17 receptor E like
171484	0.183727	0.0194996	up	5.16738	5.16738	2.36943	FAM9C	TEX39C	171484	ENSG00000187268	GO:0005515|GO:0005634|GO:0007286	family with sequence similarity 9 member C
643664	0.183727	0.0194996	up	5.16738	5.16738	2.36943	SLC35G6	AMAC1L3|TMEM21B	643664	ENSG00000259224	GO:0016021	solute carrier family 35 member G6
373861	0.183727	0.0194996	up	5.16738	5.16738	2.36943	HILS1	H1.9	373861		GO:0000786|GO:0001673|GO:0003676|GO:0003677|GO:0006334|GO:0006338|GO:0006342|GO:0006351|GO:0006355|GO:0007275|GO:0007281|GO:0007283|GO:0016569|GO:0030261|GO:0042393	histone linker H1 domain, spermatid-specific 1 (pseudogene)
2331	0.200088	0.0255618	up	5.16738	5.16738	2.36943	FMOD	FM|SLRR2E	2331	ENSG00000122176	GO:0005576|GO:0005578|GO:0005615|GO:0005796|GO:0007181|GO:0007409|GO:0018146|GO:0030199|GO:0031012|GO:0042340|GO:0043202	fibromodulin
100505561	0.185141	0.0201182	up	5.14821	5.14821	2.36407	LINC00866		100505561	ENSG00000227356		long intergenic non-protein coding RNA 866
10346	0.228181	0.0358505	up	5.14101	5.14101	2.36205	TRIM22	GPSTAF50|RNF94|STAF50	10346	ENSG00000132274	GO:0003700|GO:0003714|GO:0005515|GO:0005634|GO:0005654|GO:0005737|GO:0005829|GO:0006351|GO:0006355|GO:0006955|GO:0008270|GO:0009615|GO:0010508|GO:0015030|GO:0016567|GO:0016604|GO:0016607|GO:0016740|GO:0019901|GO:0030674|GO:0032880|GO:0043123|GO:0051091|GO:0051092|GO:0051607|GO:0060333|GO:0070206|GO:1903507	tripartite motif containing 22
122665	0.183638	0.018861	up	5.13735	5.13735	2.36103	RNASE8	RAE2	122665	ENSG00000173431	GO:0003676|GO:0004522|GO:0005576|GO:0090502	ribonuclease A family member 8
146325	0.183638	0.018861	up	5.13735	5.13735	2.36103	PRR35	C16orf11|LA16c-366D1.2	146325	ENSG00000161992		proline rich 35
283677	0.204598	0.0271123	up	5.12679	5.12679	2.35806	REC114	C15orf60|CT147	283677	ENSG00000183324	GO:0006310|GO:0051321	REC114 meiotic recombination protein
101927365	0.187014	0.0209624	up	5.09906	5.09906	2.35023	LOC101927365		101927365			uncharacterized LOC101927365
10561	0.205484	0.0274089	up	5.09781	5.09781	2.34988	IFI44	MTAP44|TLDC5|p44	10561	ENSG00000137965	GO:0005737|GO:0009615	interferon induced protein 44
4914	0.180494	0.0177643	up	5.08546	5.08546	2.34638	NTRK1	MTC|TRK|TRK1|TRKA|Trk-A|p140-TrkA	4914	ENSG00000198400	GO:0000186|GO:0001934|GO:0004713|GO:0004714|GO:0005004|GO:0005166|GO:0005515|GO:0005524|GO:0005768|GO:0005769|GO:0005770|GO:0005886|GO:0005887|GO:0006468|GO:0007018|GO:0007411|GO:0007568|GO:0007611|GO:0007623|GO:0008285|GO:0009314|GO:0009986|GO:0010465|GO:0010623|GO:0010976|GO:0014823|GO:0018108|GO:0019900|GO:0021553|GO:0030183|GO:0030424|GO:0030425|GO:0031667|GO:0031901|GO:0031902|GO:0038083|GO:…	neurotrophic receptor tyrosine kinase 1
1144	0.214396	0.0303278	up	5.04297	5.04297	2.33427	CHRND	ACHRD|CMS2A|CMS3A|CMS3B|CMS3C|FCCMS|SCCMS	1144	ENSG00000135902	GO:0003009|GO:0005886|GO:0005892|GO:0006810|GO:0006936|GO:0007165|GO:0007271|GO:0007274|GO:0015276|GO:0022848|GO:0030054|GO:0035094|GO:0042166|GO:0045211|GO:0048630|GO:0050881|GO:0050905|GO:0060079|GO:0098655	cholinergic receptor nicotinic delta subunit
23109	0.255855	0.0471647	up	5.03921	5.03921	2.3332	DDN		23109	ENSG00000181418	GO:0000978|GO:0000982|GO:0005515|GO:0005634|GO:0005737|GO:0005789|GO:0032591|GO:0042995|GO:0043204|GO:0045944	dendrin
257	0.191092	0.0224937	up	5.03742	5.03742	2.33269	ALX3	FND|FND1	257	ENSG00000156150	GO:0005634|GO:0006351|GO:0006355|GO:0007389|GO:0035115|GO:0035116|GO:0042981|GO:0043565|GO:0048701	ALX homeobox 3
728130	0.218277	0.0320521	up	5.01937	5.01937	2.32751	NUTM2D	FAM22D	728130	ENSG00000214562		NUT family member 2D
388960	0.214774	0.0307139	up	4.99971	4.99971	2.32185	C2orf78	COG5373|hCG1989538	388960	ENSG00000187833		chromosome 2 open reading frame 78
26576	0.25335	0.0460055	up	4.99248	4.99248	2.31976	SRPK3	MSSK-1|MSSK1|STK23	26576	ENSG00000184343	GO:0000245|GO:0004674|GO:0005515|GO:0005524|GO:0005575|GO:0005634|GO:0005737|GO:0006468|GO:0007519|GO:0030154|GO:0035556|GO:0050684|GO:0060537	SRSF protein kinase 3
104355288	0.216144	0.0312469	up	4.94676	4.94676	2.30648	LINC01320		104355288	ENSG00000228262		long intergenic non-protein coding RNA 1320
80122	0.216144	0.0312469	up	4.94676	4.94676	2.30648	MAP3K19	RCK|YSK4	80122	ENSG00000176601	GO:0004702|GO:0005524|GO:0005737|GO:0023014|GO:0030036	mitogen-activated protein kinase kinase kinase 19
100507034	0.216144	0.0312469	up	4.94676	4.94676	2.30648	PITRM1-AS1		100507034	ENSG00000237399		PITRM1 antisense RNA 1
1133	0.216144	0.0312469	up	4.94676	4.94676	2.30648	CHRM5	HM5	1133	ENSG00000184984	GO:0001696|GO:0004435|GO:0005886|GO:0005887|GO:0007197|GO:0007207|GO:0007213|GO:0007271|GO:0008283|GO:0015872|GO:0016907|GO:0019226|GO:0030054|GO:0045202|GO:0045211|GO:0060304	cholinergic receptor muscarinic 5
254559	0.216144	0.0312469	up	4.94676	4.94676	2.30648	MIR9-3HG	LINC00925	254559	ENSG00000255571		MIR9-3 host gene
55815	0.216144	0.0312469	up	4.94676	4.94676	2.30648	TSNAXIP1	TXI1	55815	ENSG00000102904	GO:0003674|GO:0005575|GO:0007275|GO:0007283|GO:0008150|GO:0030154|GO:0048471	translin associated factor X interacting protein 1
80032	0.216144	0.0312469	up	4.94676	4.94676	2.30648	ZNF556		80032	ENSG00000172000	GO:0003677|GO:0005634|GO:0006351|GO:0006355|GO:0046872	zinc finger protein 556
284114	0.0595363	0.0010563	up	4.94433	4.94433	2.30577	TMEM102	CBAP	284114	ENSG00000181284	GO:0005515|GO:0005622|GO:0005739|GO:0005886|GO:0006915|GO:0007165|GO:0009986|GO:0010820|GO:0016021|GO:0034097|GO:0043234|GO:0045785|GO:0050730|GO:1901028|GO:2000406	transmembrane protein 102
283208	0.206608	0.0279158	up	4.92073	4.92073	2.29887	P4HA3		283208	ENSG00000149380	GO:0004656|GO:0005506|GO:0005515|GO:0005788|GO:0016702|GO:0019511|GO:0031418|GO:0055114	prolyl 4-hydroxylase subunit alpha 3
442028	0.216963	0.0317095	up	4.90564	4.90564	2.29444	LOC442028		442028	ENSG00000259848		uncharacterized LOC442028
1	0.183727	0.0193289	up	4.90306	4.90306	2.29368	A1BG	A1B|ABG|GAB|HYST2477	1	ENSG00000121410	GO:0002576|GO:0003674|GO:0005576|GO:0005615|GO:0008150|GO:0031093|GO:0034774|GO:0043312|GO:0070062|GO:0072562|GO:1904813	alpha-1-B glycoprotein
64135	0.200455	0.02569	up	4.89719	4.89719	2.29196	IFIH1	AGS7|Hlcd|IDDM19|MDA-5|MDA5|RLR-2|SGMRT1	64135	ENSG00000115267	GO:0003677|GO:0003725|GO:0003727|GO:0004386|GO:0005515|GO:0005524|GO:0005634|GO:0005829|GO:0008270|GO:0009597|GO:0009615|GO:0016579|GO:0016925|GO:0032480|GO:0032727|GO:0032728|GO:0034344|GO:0039528|GO:0039530|GO:0042802|GO:0043021|GO:0045087	interferon induced with helicase C domain 1
80212	0.121771	0.00580279	up	4.8859	4.8859	2.28863	CCDC92		80212	ENSG00000119242	GO:0005515|GO:0005654|GO:0005813|GO:0005814|GO:0043231	coiled-coil domain containing 92
130075	0.205484	0.0274717	up	4.87079	4.87079	2.28416	OR9A4		130075	ENSG00000258083	GO:0004930|GO:0004984|GO:0005886|GO:0007186|GO:0016021|GO:0050911	olfactory receptor family 9 subfamily A member 4
101929351	0.0974903	0.00323355	up	4.83364	4.83364	2.27311	CDC37L1-AS1		101929351	ENSG00000273061		CDC37L1 antisense RNA 1 (head to head)
684	0.184953	0.0200451	up	4.78943	4.78943	2.25985	BST2	CD317|TETHERIN	684	ENSG00000130303	GO:0002737|GO:0003723|GO:0004871|GO:0005515|GO:0005737|GO:0005771|GO:0005794|GO:0005829|GO:0005886|GO:0005887|GO:0006959|GO:0007267|GO:0007275|GO:0008191|GO:0008283|GO:0009615|GO:0009986|GO:0010951|GO:0016020|GO:0016324|GO:0030308|GO:0030336|GO:0031225|GO:0032956|GO:0034341|GO:0035455|GO:0035456|GO:0035577|GO:0042113|GO:0042803|GO:0043123|GO:0043312|GO:0045071|GO:0045087|GO:0045121|GO:0051607|GO:…	bone marrow stromal cell antigen 2
126520	0.16644	0.014581	up	4.6921	4.6921	2.23023	PLK5	PLK-5|PLK5P|SgK384ps	126520	ENSG00000185988	GO:0002357|GO:0004672|GO:0005524|GO:0005730|GO:0005737|GO:0006468|GO:0007049|GO:0010976|GO:0031572|GO:0051301|GO:0071363|GO:2000045	polo like kinase 5
56156	0.198543	0.0246835	up	4.6898	4.6898	2.22953	TEX13B	TGC3B|TSGA5	56156	ENSG00000170925		testis expressed 13B
10798	0.144197	0.00965543	up	4.67794	4.67794	2.22587	OR5I1	HSOlf1|OLF1	10798	ENSG00000167825	GO:0004930|GO:0004984|GO:0005549|GO:0005886|GO:0007165|GO:0007186|GO:0016021|GO:0050911	olfactory receptor family 5 subfamily I member 1
100506368	0.142959	0.00926281	up	4.65639	4.65639	2.21921	LOC100506368		100506368	ENSG00000246523		uncharacterized LOC100506368
79844	0.126053	0.0063862	up	4.64247	4.64247	2.21489	ZDHHC11	ZNF399	79844	ENSG00000188818	GO:0005783|GO:0016021|GO:0019706	zinc finger DHHC-type containing 11
6569	0.242679	0.0413189	up	4.62833	4.62833	2.21049	SLC34A1	FRTS2|HCINF2|NAPI-3|NPHLOP1|NPT2|NPTIIa|SLC11|SLC17A2	6569	ENSG00000131183	GO:0001503|GO:0001822|GO:0005436|GO:0005515|GO:0005737|GO:0005768|GO:0005886|GO:0005887|GO:0005903|GO:0006817|GO:0009100|GO:0009986|GO:0010288|GO:0015321|GO:0016324|GO:0030165|GO:0030643|GO:0031526|GO:0031982|GO:0032026|GO:0032355|GO:0032403|GO:0033189|GO:0035435|GO:0035725|GO:0035864|GO:0042431|GO:0042493|GO:0042803|GO:0044267|GO:0044341|GO:0045121|GO:0045838|GO:0046686|GO:0046689|GO:0048471|GO:…	solute carrier family 34 member 1
79803	0.0160456	0.000111508	up	4.61674	4.61674	2.20688	HPS6	BLOC2S3	79803	ENSG00000166189	GO:0005515|GO:0005765|GO:0005783|GO:0006996|GO:0007596|GO:0016020|GO:0017137|GO:0030318|GO:0030742|GO:0031084|GO:0031901|GO:0032418|GO:0072657	HPS6, biogenesis of lysosomal organelles complex 2 subunit 3
93082	0.201649	0.0259713	up	4.61673	4.61673	2.20687	NEURL3	LINCR	93082	ENSG00000163121	GO:0016567|GO:0046872|GO:0061630	neuralized E3 ubiquitin protein ligase 3
2533	0.163576	0.0137918	up	4.58344	4.58344	2.19643	FYB	ADAP|PRO0823|SLAP-130|SLAP130|THC3	2533	ENSG00000082074	GO:0005102|GO:0005515|GO:0005634|GO:0005829|GO:0005886|GO:0006468|GO:0006607|GO:0006955|GO:0007165|GO:0008150|GO:0015629|GO:0030054|GO:0032403|GO:0035556|GO:0050852|GO:0072659	FYN binding protein
203102	0.133884	0.0078713	up	4.57764	4.57764	2.1946	ADAM32		203102	ENSG00000197140	GO:0004222|GO:0006508|GO:0016021	ADAM metallopeptidase domain 32
3002	0.142959	0.00922595	up	4.57383	4.57383	2.1934	GZMB	C11|CCPI|CGL-1|CGL1|CSP-B|CSPB|CTLA1|CTSGL1|HLP|SECT	3002	ENSG00000100453	GO:0001772|GO:0004252|GO:0005515|GO:0005634|GO:0005737|GO:0005739|GO:0005829|GO:0006915|GO:0008236|GO:0016020|GO:0016485|GO:0019835|GO:0042267|GO:1900740	granzyme B
7638	0.190434	0.0222941	up	4.5674	4.5674	2.19137	ZNF221		7638	ENSG00000159905	GO:0003677|GO:0003700|GO:0005634|GO:0006351|GO:0006355|GO:0046872	zinc finger protein 221
375190	0.256783	0.0479656	up	4.55961	4.55961	2.18891	FAM228B		375190	ENSG00000219626		family with sequence similarity 228 member B
10661	0.256828	0.0481234	up	4.55828	4.55828	2.18849	KLF1	EKLF	10661	ENSG00000105610	GO:0000790|GO:0000987|GO:0003700|GO:0005634|GO:0006351|GO:0006355|GO:0030218|GO:0044212|GO:0045893|GO:0046872|GO:0060135|GO:1901653	Kruppel like factor 1
54866	0.129667	0.00713166	up	4.53397	4.53397	2.18078	PPP1R14D	CPI17-like|GBPI-1|GBPI1	54866	ENSG00000166143	GO:0004864|GO:0005737|GO:0042325|GO:0043086	protein phosphatase 1 regulatory inhibitor subunit 14D
50506	0.183497	0.0187222	up	4.52252	4.52252	2.17713	DUOX2	LNOX2|NOXEF2|P138-TOX|TDH6|THOX2	50506	ENSG00000140279	GO:0004601|GO:0005509|GO:0005886|GO:0006590|GO:0006979|GO:0009566|GO:0009615|GO:0016021|GO:0016174|GO:0016324|GO:0019221|GO:0020037|GO:0030054|GO:0030282|GO:0030878|GO:0035264|GO:0042335|GO:0042446|GO:0042744|GO:0048839|GO:0048855|GO:0050665|GO:0051591|GO:0055114|GO:0070062|GO:0098869	dual oxidase 2
81696	0.150646	0.0107936	up	4.51443	4.51443	2.17454	OR5V1	6M1-21|hs6M1-21	81696	ENSG00000243729	GO:0004930|GO:0004984|GO:0005886|GO:0007186|GO:0007608|GO:0016021|GO:0050911	olfactory receptor family 5 subfamily V member 1
100379250	0.206487	0.0277583	up	4.50047	4.50047	2.17008	SNORA70E	U70E	100379250	ENSG00000207221		small nucleolar RNA, H/ACA box 70E
284837	0.12498	0.00617439	up	4.47509	4.47509	2.16192	AATBC		284837	ENSG00000215458		apoptosis associated transcript in bladder cancer
390999	0.12498	0.00617439	up	4.47509	4.47509	2.16192	PRAMEF12		390999	ENSG00000116726	GO:0008284|GO:0043066|GO:0045596|GO:0045892	PRAME family member 12
7062	0.256576	0.0477532	up	4.45408	4.45408	2.15513	TCHH	THH|THL|TRHY|UHS3	7062	ENSG00000159450	GO:0001533|GO:0005509|GO:0005829|GO:0005856|GO:0008150|GO:0046914|GO:0070268	trichohyalin
171391	0.183314	0.018413	up	4.45036	4.45036	2.15392	LOC171391	NS3BP	171391	ENSG00000255284		uncharacterized LOC171391
192683	0.113263	0.00470764	up	4.4466	4.4466	2.1527	SCAMP5		192683	ENSG00000198794	GO:0000139|GO:0005515|GO:0005886|GO:0006887|GO:0015031|GO:0016021|GO:0030054|GO:0030672|GO:0031201|GO:0032588|GO:0034976|GO:0045806|GO:0045956|GO:0050715|GO:0055038	secretory carrier membrane protein 5
190	0.119793	0.00548152	up	4.43041	4.43041	2.14744	NR0B1	AHC|AHCH|AHX|DAX-1|DAX1|DSS|GTD|HHG|NROB1|SRXY2	190	ENSG00000169297	GO:0000122|GO:0003677|GO:0003707|GO:0003714|GO:0003723|GO:0004879|GO:0005515|GO:0005634|GO:0005654|GO:0005737|GO:0006367|GO:0006694|GO:0007283|GO:0008104|GO:0008134|GO:0008406|GO:0008584|GO:0016020|GO:0019904|GO:0021854|GO:0021983|GO:0030238|GO:0030325|GO:0030522|GO:0032448|GO:0033144|GO:0033327|GO:0035258|GO:0035902|GO:0042788|GO:0042803|GO:0043401|GO:0043433|GO:0043565|GO:0045596|GO:0045892|GO:…	nuclear receptor subfamily 0 group B member 1
92565	0.182113	0.0180239	up	4.41244	4.41244	2.14158	FANK1	HSD13	92565	ENSG00000203780	GO:0005654|GO:0005737	fibronectin type III and ankyrin repeat domains 1
7567	0.183727	0.0195334	up	4.40362	4.40362	2.13869	ZNF19	KOX12	7567	ENSG00000157429	GO:0003677|GO:0003700|GO:0005634|GO:0006351|GO:0006355|GO:0046872	zinc finger protein 19
55693	0.121431	0.0056885	up	4.38421	4.38421	2.13232	KDM4D	JMJD2D	55693	ENSG00000186280	GO:0000724|GO:0001932|GO:0003684|GO:0005654|GO:0005721|GO:0006351|GO:0006355|GO:0031490|GO:0032452|GO:0032454|GO:0033169|GO:0035563|GO:0035861|GO:0046872|GO:0051213|GO:0055114|GO:0071479|GO:0072562|GO:1900113|GO:2001034	lysine demethylase 4D
286676	0.129667	0.00709988	up	4.38307	4.38307	2.13194	ILDR1	DFNB42|ILDR1alpha|ILDR1alpha'|ILDR1beta	286676	ENSG00000145103	GO:0005829|GO:0005886|GO:0006898|GO:0016021|GO:0061689|GO:0070506|GO:0090277	immunoglobulin like domain containing receptor 1
348807	0.112058	0.00459662	up	4.37013	4.37013	2.12768	CFAP100	CCDC37|MIA1	348807	ENSG00000163885	GO:0003341|GO:0005737|GO:0031514|GO:0036159|GO:0070840|GO:0097545|GO:2000574	cilia and flagella associated protein 100
644943	0.240979	0.040647	up	4.35241	4.35241	2.12182	RASSF10		644943	ENSG00000189431	GO:0000922|GO:0005815|GO:0005829|GO:0007165	Ras association domain family member 10
4916	0.256494	0.0474913	up	4.34747	4.34747	2.12018	NTRK3	GP145-TrkC|TRKC|gp145(trkC)	4916	ENSG00000140538	GO:0000187|GO:0001764|GO:0001933|GO:0001934|GO:0002039|GO:0005004|GO:0005030|GO:0005515|GO:0005524|GO:0005737|GO:0005886|GO:0005887|GO:0007169|GO:0007507|GO:0007623|GO:0008284|GO:0010628|GO:0018108|GO:0019056|GO:0030335|GO:0032148|GO:0033138|GO:0038179|GO:0042490|GO:0043065|GO:0043121|GO:0043235|GO:0045471|GO:0046777|GO:0048013|GO:0048665|GO:0048678|GO:0048691|GO:0048712|GO:0050927|GO:0051412|GO:…	neurotrophic receptor tyrosine kinase 3
3748	0.187039	0.0209744	up	4.32	4.32	2.11103	KCNC3	KSHIIID|KV3.3|SCA13	3748	ENSG00000131398	GO:0005249|GO:0005856|GO:0005886|GO:0005938|GO:0008076|GO:0030054|GO:0030424|GO:0032591|GO:0034765|GO:0042734|GO:0043204|GO:0051260|GO:0051262|GO:0071805	potassium voltage-gated channel subfamily C member 3
645249	0.245715	0.0425481	up	4.31454	4.31454	2.10921	MNX1-AS1	CCAT5	645249	ENSG00000243479		MNX1 antisense RNA 1 (head to head)
2740	0.204271	0.0270151	up	4.31047	4.31047	2.10784	GLP1R	GLP-1|GLP-1-R|GLP-1R	2740	ENSG00000112164	GO:0004888|GO:0004967|GO:0005515|GO:0005622|GO:0005886|GO:0006950|GO:0007166|GO:0007186|GO:0007190|GO:0007204|GO:0007611|GO:0008016|GO:0016021|GO:0019933|GO:0045777|GO:0050796|GO:0071377	glucagon like peptide 1 receptor
81030	0.0887983	0.00261266	up	4.3065	4.3065	2.10652	ZBP1	C20orf183|DAI|DLM-1|DLM1	81030	ENSG00000124256	GO:0003677|GO:0003692|GO:0003723|GO:0003726|GO:0005515|GO:0005634|GO:0005737|GO:0005829|GO:0008150|GO:0032479|GO:0032481|GO:0045087	Z-DNA binding protein 1
144776	0.135312	0.00813493	up	4.30305	4.30305	2.10536	LINC00410		144776	ENSG00000231674		long intergenic non-protein coding RNA 410
9949	0.127943	0.00676897	up	4.30038	4.30038	2.10446	AMMECR1	AMMERC1|MFHIEN	9949	ENSG00000101935	GO:0003674|GO:0005515|GO:0005575|GO:0005634|GO:0008150	Alport syndrome, mental retardation, midface hypoplasia and elliptocytosis chromosomal region gene 1
3805	0.108954	0.0043073	up	4.26912	4.26912	2.09394	KIR2DL4	CD158D|G9P|KIR-103AS|KIR-2DL4|KIR103|KIR103AS	3805	ENSG00000189013	GO:0004888|GO:0005515|GO:0005886|GO:0005887|GO:0006968|GO:0007165|GO:0016020|GO:0050776	killer cell immunoglobulin like receptor, two Ig domains and long cytoplasmic tail 4
90987	0.141063	0.00894134	up	4.2689	4.2689	2.09386	ZNF251		90987	ENSG00000198169	GO:0003677|GO:0003700|GO:0005634|GO:0006351|GO:0006355|GO:0046872	zinc finger protein 251
401474	0.118356	0.0052662	up	4.26161	4.26161	2.0914	SAMD12		401474	ENSG00000177570		sterile alpha motif domain containing 12
439994	0.127943	0.00676883	up	4.25854	4.25854	2.09036	LINC00863		439994	ENSG00000224914		long intergenic non-protein coding RNA 863
100131434	0.184957	0.0200898	up	4.22792	4.22792	2.07995	LINC00893		100131434	ENSG00000241769		long intergenic non-protein coding RNA 893
8111	0.118497	0.00531619	up	4.21915	4.21915	2.07695	GPR68	AI2A6|GPR12A|OGR1	8111	ENSG00000119714	GO:0004930|GO:0005886|GO:0005887|GO:0006954|GO:0007186|GO:0035774|GO:0045656|GO:0071467|GO:2001206	G protein-coupled receptor 68
10693	0.194013	0.0234024	up	4.21867	4.21867	2.07679	CCT6B	CCT-zeta-2|CCTZ-2|Cctz2|TCP-1-zeta-2|TSA303	10693	ENSG00000132141	GO:0005524|GO:0005829|GO:0005832|GO:0006457|GO:0006458|GO:0007283|GO:0008565|GO:0015031|GO:0044183|GO:0051082|GO:0051131|GO:0061077|GO:1901998	chaperonin containing TCP1 subunit 6B
55713	0.0882337	0.00256901	up	4.21041	4.21041	2.07396	ZNF334		55713	ENSG00000198185	GO:0003677|GO:0003700|GO:0005515|GO:0005634|GO:0006351|GO:0006355|GO:0046872	zinc finger protein 334
56141	0.124802	0.00612095	up	4.20655	4.20655	2.07264	PCDHA7	CNR4|CNRN4|CNRS4|CRNR4|PCDH-ALPHA7	56141	ENSG00000204963	GO:0005509|GO:0005887|GO:0007155|GO:0007156|GO:0007267|GO:0007399|GO:0009988|GO:0042802	protocadherin alpha 7
54847	0.214139	0.0301495	up	4.20325	4.20325	2.07151	SIDT1	SID-1|SID1	54847	ENSG00000072858	GO:0016021|GO:0033227|GO:0051033	SID1 transmembrane family member 1
9831	0.183727	0.0192241	up	4.19386	4.19386	2.06828	ZNF623		9831	ENSG00000183309	GO:0003677|GO:0003700|GO:0005634|GO:0006351|GO:0006355|GO:0046872	zinc finger protein 623
10278	0.252906	0.0457993	up	4.18838	4.18838	2.06639	EFS	CAS3|CASS3|EFS1|EFS2|HEFS|SIN	10278	ENSG00000100842	GO:0005515|GO:0005737|GO:0007155|GO:0017124|GO:0019904|GO:0035556	embryonal Fyn-associated substrate
51252	0.253256	0.045969	up	4.18373	4.18373	2.06479	FAM178B		51252	ENSG00000168754		family with sequence similarity 178 member B
391196	0.222905	0.0334692	up	4.17108	4.17108	2.06042	OR2M7	OR1-58	391196	ENSG00000177186	GO:0004930|GO:0004984|GO:0005886|GO:0007186|GO:0007608|GO:0016021|GO:0050911	olfactory receptor family 2 subfamily M member 7
64108	0.233603	0.0378618	up	4.16759	4.16759	2.05921	RTP4	IFRG28|Z3CXXC4	64108	ENSG00000136514	GO:0001580|GO:0005515|GO:0005737|GO:0006612|GO:0009986|GO:0016021|GO:0031849|GO:0051205	receptor transporter protein 4
23586	0.187014	0.0209322	up	4.15663	4.15663	2.05541	DDX58	RIG-I|RIGI|RLR-1|SGMRT2	23586	ENSG00000107201	GO:0002230|GO:0003690|GO:0003725|GO:0003727|GO:0004386|GO:0005515|GO:0005524|GO:0005737|GO:0005829|GO:0005923|GO:0008270|GO:0009597|GO:0009615|GO:0010628|GO:0015629|GO:0016579|GO:0030334|GO:0031625|GO:0032480|GO:0032587|GO:0032725|GO:0032727|GO:0032728|GO:0032755|GO:0032757|GO:0034344|GO:0039528|GO:0039529|GO:0042802|GO:0042993|GO:0043330|GO:0045087|GO:0045944|GO:0051091	DExD/H-box helicase 58
4680	0.22169	0.0330834	up	4.15439	4.15439	2.05464	CEACAM6	CD66c|CEAL|NCA	4680	ENSG00000086548	GO:0005515|GO:0005615|GO:0005886|GO:0005887|GO:0007165|GO:0007267|GO:0008284|GO:0030335|GO:0031225|GO:0035577|GO:0043312|GO:0050900	carcinoembryonic antigen related cell adhesion molecule 6
100128569	0.0805741	0.00196034	up	4.15226	4.15226	2.0539	C19orf71		100128569	ENSG00000183397		chromosome 19 open reading frame 71
10773	0.1381	0.00851676	up	4.13454	4.13454	2.04773	ZBTB6	ZID|ZNF482	10773	ENSG00000186130	GO:0003677|GO:0005515|GO:0005634|GO:0005739|GO:0006351|GO:0006355|GO:0046872	zinc finger and BTB domain containing 6
57169	0.0826813	0.00210981	up	4.11286	4.11286	2.04014	ZNFX1		57169	ENSG00000124201	GO:0003700|GO:0003723|GO:0005634|GO:0006355|GO:0008270	zinc finger NFX1-type containing 1
100288485	0.098512	0.00332522	up	4.08518	4.08518	2.0304	MTRNR2L7	HN7	100288485	ENSG00000256892	GO:0005576|GO:0005737	MT-RNR2-like 7
3224	0.156494	0.0120934	up	4.0709	4.0709	2.02535	HOXC8	HOX3|HOX3A	3224	ENSG00000037965	GO:0000122|GO:0003700|GO:0005654|GO:0006351|GO:0009952|GO:0015630|GO:0030182|GO:0043565|GO:0048705	homeobox C8
374907	0.0190852	0.000139522	up	4.066	4.066	2.02361	B3GNT8	B3GALT7|BGALT15|beta3Gn-T8	374907	ENSG00000177191	GO:0000139|GO:0008499|GO:0016021|GO:0016262|GO:0016266|GO:0030311|GO:0070062	UDP-GlcNAc:betaGal beta-1,3-N-acetylglucosaminyltransferase 8
51807	0.254152	0.0464412	up	4.03901	4.03901	2.014	TUBA8	TUBAL2	51807	ENSG00000183785	GO:0003924|GO:0005200|GO:0005525|GO:0005737|GO:0005874|GO:0007010|GO:0007017|GO:0015630	tubulin alpha 8
7498	0.121431	0.00573925	up	4.01465	4.01465	2.00527	XDH	XAN1|XO|XOR	7498	ENSG00000158125	GO:0001933|GO:0001937|GO:0004854|GO:0004855|GO:0005506|GO:0005615|GO:0005777|GO:0005829|GO:0006195|GO:0006919|GO:0007595|GO:0009055|GO:0009115|GO:0010629|GO:0016529|GO:0016614|GO:0016903|GO:0042803|GO:0043546|GO:0045602|GO:0050660|GO:0051537|GO:0051898|GO:0055114|GO:1900745|GO:1900747|GO:2000379|GO:2001213	xanthine dehydrogenase
84984	0.156143	0.012029	up	3.99274	3.99274	1.99738	CEP19	C3orf34|MOSPGF	84984	ENSG00000174007	GO:0000922|GO:0005515|GO:0005813|GO:0005814|GO:0036064	centrosomal protein 19
57622	0.256576	0.0477762	up	3.98385	3.98385	1.99416	LRFN1	SALM2	57622	ENSG00000128011	GO:0005578|GO:0005615|GO:0005886|GO:0007409|GO:0009986|GO:0014069|GO:0016021|GO:0030054|GO:0045211	leucine rich repeat and fibronectin type III domain containing 1
116337	0.249426	0.0441598	up	3.98385	3.98385	1.99416	PANX3	PX3	116337	ENSG00000154143	GO:0005886|GO:0005921|GO:0006812|GO:0007267|GO:0012505|GO:0016021|GO:0022829|GO:0034214|GO:0055077|GO:0055085	pannexin 3
187	0.249426	0.0441598	up	3.98385	3.98385	1.99416	APLNR	AGTRL1|APJ|APJR|HG11	187	ENSG00000134817	GO:0004872|GO:0004930|GO:0005886|GO:0005887|GO:0007186|GO:0007369|GO:0007507|GO:0050878	apelin receptor
286436	0.22749	0.0355167	up	3.97844	3.97844	1.9922	H2BFM		286436	ENSG00000101812	GO:0000786|GO:0003677|GO:0005634|GO:0006334|GO:0046982	H2B histone family member M
51296	0.183638	0.0188172	up	3.96157	3.96157	1.98607	SLC15A3	OCTP|PHT2|PTR3	51296	ENSG00000110446	GO:0005765|GO:0006811|GO:0015031|GO:0015333|GO:0015992|GO:0016021|GO:0043231|GO:0055085	solute carrier family 15 member 3
388569	0.172817	0.0160339	up	3.94758	3.94758	1.98097	ZNF324B		388569	ENSG00000249471	GO:0003677|GO:0005634|GO:0006351|GO:0006355|GO:0046872	zinc finger protein 324B
139285	0.228181	0.0358541	up	3.94369	3.94369	1.97955	AMER1	FAM123B|OSCS|WTX	139285	ENSG00000184675	GO:0005515|GO:0005546|GO:0005829|GO:0005886|GO:0008013|GO:0016055|GO:0016604|GO:0031398|GO:0043161|GO:0043231|GO:0048856|GO:0060348|GO:0060612|GO:0060828|GO:0072161|GO:0090090|GO:0090263|GO:1903364|GO:1904713|GO:1904885|GO:1904886	APC membrane recruitment protein 1
55343	0.0493972	0.000727502	up	3.93008	3.93008	1.97456	SLC35C1	CDG2C|FUCT1	55343	ENSG00000181830	GO:0000139|GO:0005457|GO:0005794|GO:0008643|GO:0015783|GO:0016021|GO:0030259|GO:0045746	solute carrier family 35 member C1
54575	0.108954	0.00434468	up	3.9286	3.9286	1.97402	UGT1A10	UDPGT|UGT-1J|UGT1-10|UGT1.10|UGT1J	54575	ENSG00000242515	GO:0001972|GO:0005080|GO:0005783|GO:0005789|GO:0015020|GO:0016021|GO:0042803|GO:0046982|GO:0051552|GO:0052695|GO:0052697	UDP glucuronosyltransferase family 1 member A10
3562	0.0683301	0.0013166	up	3.90537	3.90537	1.96546	IL3	IL-3|MCGF|MULTI-CSF	3562	ENSG00000164399	GO:0000165|GO:0004713|GO:0005088|GO:0005125|GO:0005135|GO:0005149|GO:0005576|GO:0005615|GO:0005622|GO:0006955|GO:0007267|GO:0007399|GO:0008083|GO:0008284|GO:0018108|GO:0019221|GO:0035162|GO:0042531|GO:0043547|GO:0045740|GO:0050731	interleukin 3
166379	0.0337148	0.000336824	up	3.88784	3.88784	1.95897	BBS12	C4orf24	166379	ENSG00000181004	GO:0005515|GO:0005524|GO:0005832|GO:0005929|GO:0006458|GO:0042073|GO:0042755|GO:0044183|GO:0045494|GO:0045599|GO:0051082|GO:0051131|GO:0061077	Bardet-Biedl syndrome 12
22845	0.111227	0.00452737	up	3.87532	3.87532	1.95432	DOLK	CDG1M|DK|DK1|SEC59|TMEM15	22845	ENSG00000175283	GO:0004168|GO:0005515|GO:0005789|GO:0006486|GO:0006489|GO:0016310|GO:0030176|GO:0043048	dolichol kinase
5023	0.0218256	0.00017039	up	3.87126	3.87126	1.9528	P2RX1	P2X1	5023	ENSG00000108405	GO:0001614|GO:0002554|GO:0003056|GO:0004931|GO:0005261|GO:0005524|GO:0005639|GO:0005886|GO:0005887|GO:0006810|GO:0006811|GO:0006915|GO:0006919|GO:0007165|GO:0007320|GO:0007596|GO:0008144|GO:0008217|GO:0008270|GO:0019228|GO:0030168|GO:0030667|GO:0033198|GO:0035249|GO:0035579|GO:0035590|GO:0042310|GO:0043005|GO:0043234|GO:0043270|GO:0043312|GO:0045121|GO:0045211|GO:0046513|GO:0051260|GO:0051291|GO:…	purinergic receptor P2X 1
221504	0.156494	0.0120918	up	3.86637	3.86637	1.95098	ZBTB9	ZNF919	221504	ENSG00000213588	GO:0003677|GO:0005515|GO:0005634|GO:0006351|GO:0006355|GO:0046872	zinc finger and BTB domain containing 9
55008	0.183727	0.0191704	up	3.86426	3.86426	1.95019	HERC6		55008	ENSG00000138642	GO:0000209|GO:0002244|GO:0004842|GO:0005634|GO:0005829	HECT and RLD domain containing E3 ubiquitin protein ligase family member 6
26154	0.194604	0.0236141	up	3.86423	3.86423	1.95018	ABCA12	ARCI4A|ARCI4B|ICR2B|LI2	26154	ENSG00000144452	GO:0005102|GO:0005319|GO:0005515|GO:0005524|GO:0005737|GO:0005743|GO:0005829|GO:0005886|GO:0006869|GO:0010875|GO:0016021|GO:0019725|GO:0031424|GO:0032940|GO:0033700|GO:0034040|GO:0034191|GO:0035627|GO:0042626|GO:0043129|GO:0043231|GO:0045055|GO:0048286|GO:0055085|GO:0055088|GO:0061436|GO:0072659|GO:0097209|GO:2000010	ATP binding cassette subfamily A member 12
100506314	0.0280672	0.000236849	up	3.85324	3.85324	1.94607	LOC100506314		100506314	ENSG00000247498		uncharacterized LOC100506314
54760	0.16363	0.0139758	up	3.85	3.85	1.94486	PCSK4	PC4|SPC5	54760	ENSG00000115257	GO:0001669|GO:0002080|GO:0004252|GO:0005515|GO:0007339|GO:0007340|GO:0009566|GO:0016021|GO:0016485|GO:0022414|GO:0048240	proprotein convertase subtilisin/kexin type 4
2566	0.224105	0.0341821	up	3.84455	3.84455	1.94281	GABRG2	CAE2|ECA2|GEFSP3	2566	ENSG00000113327	GO:0004890|GO:0005230|GO:0005254|GO:0005515|GO:0005886|GO:0005887|GO:0006810|GO:0007214|GO:0008503|GO:0009791|GO:0030054|GO:0030424|GO:0030534|GO:0030659|GO:0032590|GO:0034220|GO:0034707|GO:0045211|GO:0051932|GO:0071420|GO:1902476|GO:1902711	gamma-aminobutyric acid type A receptor gamma2 subunit
56981	0.218705	0.0322728	up	3.83133	3.83133	1.93785	PRDM11	PFM8	56981	ENSG00000019485	GO:0005634|GO:0005737|GO:0006351|GO:0006355|GO:0008168|GO:0032259	PR/SET domain 11
3624	0.176764	0.0167764	up	3.82686	3.82686	1.93616	INHBA	EDF|FRP	3624	ENSG00000122641	GO:0000082|GO:0001541|GO:0001942|GO:0002244|GO:0005125|GO:0005160|GO:0005179|GO:0005515|GO:0005576|GO:0006357|GO:0006952|GO:0007050|GO:0007166|GO:0007267|GO:0007399|GO:0008083|GO:0008285|GO:0008584|GO:0010628|GO:0010862|GO:0017046|GO:0021773|GO:0030154|GO:0030218|GO:0030308|GO:0032270|GO:0032924|GO:0034711|GO:0035987|GO:0042326|GO:0042476|GO:0042493|GO:0042541|GO:0042701|GO:0042802|GO:0043408|GO:…	inhibin beta A subunit
5930	0.214396	0.0302974	up	3.82628	3.82628	1.93594	RBBP6	MY038|P2P-R|PACT|RBQ-1|SNAMA	5930	ENSG00000122257	GO:0000209|GO:0001701|GO:0003723|GO:0004842|GO:0005515|GO:0005694|GO:0005730|GO:0005815|GO:0005829|GO:0006260|GO:0006275|GO:0006397|GO:0006974|GO:0008270|GO:0035264|GO:0042787|GO:0048568|GO:0061053|GO:0061630	RB binding protein 6, ubiquitin ligase
103695436	0.210627	0.0291893	up	3.8258	3.8258	1.93576	LINC01269		103695436	ENSG00000258689		long intergenic non-protein coding RNA 1269
339807	0.0427539	0.000534135	up	3.7963	3.7963	1.9246	LOC339807		339807	ENSG00000233694		uncharacterized LOC339807
83666	0.142959	0.00911667	up	3.7903	3.7903	1.92231	PARP9	ARTD9|BAL|BAL1|MGC:7868	83666	ENSG00000138496	GO:0000122|GO:0001191|GO:0003950|GO:0005515|GO:0005634|GO:0005654|GO:0005737|GO:0005739|GO:0005829|GO:0006302|GO:0016020|GO:0016477|GO:0034356|GO:0060330|GO:0070212|GO:0070403	poly(ADP-ribose) polymerase family member 9
4046	0.165288	0.014321	up	3.78737	3.78737	1.9212	LSP1	WP34|pp52	4046	ENSG00000130592	GO:0003779|GO:0004871|GO:0005886|GO:0006928|GO:0006935|GO:0006968|GO:0007165|GO:0015629|GO:0016020|GO:0070062	lymphocyte-specific protein 1
8799	0.183727	0.0194219	up	3.78077	3.78077	1.91868	PEX11B	PEX11-BETA|PEX14B	8799	ENSG00000131779	GO:0005515|GO:0005777|GO:0005778|GO:0005779|GO:0007031|GO:0007165|GO:0016020|GO:0016559|GO:0042803|GO:0043234|GO:0044375|GO:0051260|GO:0070062	peroxisomal biogenesis factor 11 beta
5514	0.184695	0.0199864	up	3.78048	3.78048	1.91857	PPP1R10	CAT53|FB19|PNUTS|PP1R10|R111|p99	5514	ENSG00000204569	GO:0000784|GO:0000785|GO:0003677|GO:0003723|GO:0004864|GO:0005515|GO:0005634|GO:0005654|GO:0006606|GO:0016604|GO:0043086|GO:0046872|GO:0072357	protein phosphatase 1 regulatory subunit 10
84948	0.0986152	0.00335242	up	3.77942	3.77942	1.91816	TIGD5		84948	ENSG00000179886	GO:0003674|GO:0003677|GO:0005575|GO:0005634|GO:0008150	tigger transposable element derived 5
284467	0.0741224	0.00159942	up	3.75932	3.75932	1.91047	FAM19A3	TAFA-3|TAFA3	284467	ENSG00000184599	GO:0005615|GO:1903979|GO:1903980	family with sequence similarity 19 member A3, C-C motif chemokine like
256957	0.135312	0.00810544	up	3.75891	3.75891	1.91031	HEATR9	C17orf66	256957	ENSG00000270379	GO:0002244	HEAT repeat containing 9
171568	0.132245	0.00752957	up	3.74845	3.74845	1.9063	POLR3H	RPC22.9|RPC8	171568	ENSG00000100413	GO:0001056|GO:0003677|GO:0003899|GO:0005654|GO:0005666|GO:0005813|GO:0005829|GO:0006139|GO:0006383|GO:0006384|GO:0032481|GO:0043231|GO:0045087|GO:0051607	RNA polymerase III subunit H
136051	0.214624	0.030575	up	3.74695	3.74695	1.90572	ZNF786		136051	ENSG00000197362	GO:0003677|GO:0005634|GO:0006351|GO:0006355|GO:0046872	zinc finger protein 786
1479	0.150437	0.0107022	up	3.72915	3.72915	1.89885	CSTF3	CSTF-77	1479	ENSG00000176102	GO:0000398|GO:0003723|GO:0003729|GO:0005515|GO:0005634|GO:0005654|GO:0006369|GO:0006378|GO:0006379|GO:0031124	cleavage stimulation factor subunit 3
256472	0.208449	0.0286241	up	3.71729	3.71729	1.89425	TMEM151A	TMEM151	256472	ENSG00000179292	GO:0016021	transmembrane protein 151A
100133036	0.257095	0.0482749	up	3.71007	3.71007	1.89145	FAM95B1		100133036	ENSG00000223839		family with sequence similarity 95 member B1
399972	0.021368	0.000164888	up	3.70926	3.70926	1.89113	GSEC	DCPS-AS1|ST3GAL4-AS1	399972			G-quadruplex forming sequence containing lncRNA
148304	0.223682	0.0338518	up	3.70771	3.70771	1.89053	C1orf74	URLC4	148304	ENSG00000162757		chromosome 1 open reading frame 74
7078	0.223682	0.0338896	up	3.70147	3.70147	1.8881	TIMP3	HSMRK222|K222|K222TA2|SFD	7078	ENSG00000100234	GO:0002020|GO:0002576|GO:0005515|GO:0005576|GO:0005578|GO:0005604|GO:0005615|GO:0005634|GO:0007601|GO:0008191|GO:0010033|GO:0031012|GO:0031089|GO:0046872|GO:0051045|GO:0070062|GO:0070373|GO:0071310|GO:1903984|GO:1904684	TIMP metallopeptidase inhibitor 3
89782	0.100167	0.00345704	up	3.68863	3.68863	1.88308	LMLN	GP63|INV|IX14|MSP	89782	ENSG00000185621	GO:0004222|GO:0005811|GO:0005829|GO:0005925|GO:0006508|GO:0007049|GO:0007155|GO:0016020|GO:0046872|GO:0051301	leishmanolysin like peptidase
320	0.0610586	0.00110214	up	3.67259	3.67259	1.8768	APBA1	D9S411E|LIN10|MINT1|X11|X11A|X11ALPHA	320	ENSG00000107282	GO:0001540|GO:0001701|GO:0005515|GO:0005634|GO:0005794|GO:0005829|GO:0006461|GO:0006886|GO:0007155|GO:0007268|GO:0007269|GO:0007399|GO:0007626|GO:0008021|GO:0008088|GO:0010468|GO:0014047|GO:0014051|GO:0016020|GO:0035264|GO:0043005|GO:0048471	amyloid beta precursor protein binding family A member 1
57567	0.160239	0.0131026	up	3.65901	3.65901	1.87145	ZNF319	ZFP319	57567	ENSG00000166188	GO:0003677|GO:0005634|GO:0006351|GO:0006355|GO:0046872	zinc finger protein 319
391104	0.0097595	4.48614e-05	up	3.65389	3.65389	1.86943	VHLL	VHLP|VLP	391104	ENSG00000189030	GO:0005515|GO:0005634|GO:0016567|GO:0030891|GO:0061630	VHL like
220382	0.0097595	4.48614e-05	up	3.65389	3.65389	1.86943	FAM181B		220382	ENSG00000182103		family with sequence similarity 181 member B
148870	0.0097595	4.48616e-05	up	3.65389	3.65389	1.86943	CCDC27		148870	ENSG00000162592		coiled-coil domain containing 27
645682	0.0097595	4.48616e-05	up	3.65389	3.65389	1.86943	POU5F1P4	Oct4-pg4|POU5FLC1	645682	ENSG00000237872		POU class 5 homeobox 1 pseudogene 4
284532	0.0097595	4.48616e-05	up	3.65389	3.65389	1.86943	OR14A16	OR5AT1	284532	ENSG00000196772	GO:0004930|GO:0004984|GO:0005549|GO:0005886|GO:0007186|GO:0016021|GO:0050911	olfactory receptor family 14 subfamily A member 16
400941	0.0097595	4.48616e-05	up	3.65389	3.65389	1.86943	LINC00487		400941	ENSG00000205837		long intergenic non-protein coding RNA 487
5443	0.0097595	4.48616e-05	up	3.65389	3.65389	1.86943	POMC	ACTH|CLIP|LPH|MSH|NPP|POC	5443	ENSG00000115138	GO:0001664|GO:0005102|GO:0005179|GO:0005576|GO:0005615|GO:0005737|GO:0006091|GO:0007165|GO:0007218|GO:0007267|GO:0008217|GO:0016486|GO:0030141|GO:0031781|GO:0031782|GO:0032098|GO:0032720|GO:0033059|GO:0034774|GO:0045944|GO:0070996	proopiomelanocortin
644714	0.0097595	4.48616e-05	up	3.65389	3.65389	1.86943	LIMD1-AS1		644714			LIMD1 antisense RNA 1
101926903	0.0097595	4.48616e-05	up	3.65389	3.65389	1.86943	LSAMP-AS1		101926903	ENSG00000240922		LSAMP antisense RNA 1
51778	0.0097595	4.48616e-05	up	3.65389	3.65389	1.86943	MYOZ2	C4orf5|CMH16|CS-1	51778	ENSG00000172399	GO:0003779|GO:0005515|GO:0008150|GO:0015629|GO:0030017|GO:0030018|GO:0030239|GO:0030346|GO:0031433|GO:0051373	myozenin 2
7350	0.0097595	4.48616e-05	up	3.65389	3.65389	1.86943	UCP1	SLC25A7|UCP	7350	ENSG00000109424	GO:0002024|GO:0005739|GO:0005743|GO:0006357|GO:0006839|GO:0009266|GO:0009409|GO:0015992|GO:0016021|GO:0017077|GO:0022857|GO:0031667|GO:0032555|GO:0032870|GO:0034614|GO:0036041|GO:0050873|GO:0071398|GO:1901612|GO:1903426|GO:1990542|GO:1990845	uncoupling protein 1
107075116	0.0097595	4.48616e-05	up	3.65389	3.65389	1.86943	MIR3142HG		107075116	ENSG00000253522		MIR3142 host gene
100874353	0.0097595	4.48616e-05	up	3.65389	3.65389	1.86943	RPS6KA2-IT1		100874353	ENSG00000232082		RPS6KA2 intronic transcript 1
643955	0.0097595	4.48616e-05	up	3.65389	3.65389	1.86943	ZNF733P	ZNF733	643955	ENSG00000185037		zinc finger protein 733, pseudogene
100128885	0.0097595	4.48616e-05	up	3.65389	3.65389	1.86943	LOC100128885		100128885			uncharacterized LOC100128885
6677	0.0097595	4.48616e-05	up	3.65389	3.65389	1.86943	SPAM1	HEL-S-96n|HYA1|HYAL1|HYAL3|HYAL5|PH-20|PH20|SPAG15	6677	ENSG00000106304	GO:0004415|GO:0005886|GO:0005975|GO:0007155|GO:0007339|GO:0007342|GO:0031225|GO:0035036	sperm adhesion molecule 1
101929488	0.0097595	4.48616e-05	up	3.65389	3.65389	1.86943	LOC101929488		101929488	ENSG00000253871		uncharacterized LOC101929488
158297	0.0097595	4.48616e-05	up	3.65389	3.65389	1.86943	SAXO1	C9orf138|FAM154A	158297	ENSG00000155875	GO:0005515|GO:0005814|GO:0005879|GO:0008017|GO:0009631|GO:0030030|GO:0031514|GO:0036064|GO:0036126|GO:0045724|GO:0070417	stabilizer of axonemal microtubules 1
158376	0.0097595	4.48616e-05	up	3.65389	3.65389	1.86943	SPAAR	LINC00961|SPAR	158376	ENSG00000235387		small regulatory polypeptide of amino acid response
100885775	0.0097595	4.48616e-05	up	3.65389	3.65389	1.86943	BANCR	LINC00586	100885775			BRAF-activated non-protein coding RNA
6572	0.0097595	4.48616e-05	up	3.65389	3.65389	1.86943	SLC18A3	CMS21|VACHT	6572	ENSG00000187714	GO:0005277|GO:0005886|GO:0005887|GO:0007269|GO:0015870|GO:0016020|GO:0030121|GO:0030122|GO:0030665|GO:0042166|GO:0060201|GO:0061024|GO:0072488|GO:0098793	solute carrier family 18 member A3
728640	0.0097595	4.48616e-05	up	3.65389	3.65389	1.86943	FAM133CP		728640			family with sequence similarity 133, member A pseudogene
105378330	0.0097595	4.48616e-05	up	3.65389	3.65389	1.86943	LOC105378330		105378330			uncharacterized LOC105378330
119694	0.0097595	4.48616e-05	up	3.65389	3.65389	1.86943	OR51F2	OR11-23	119694	ENSG00000176925	GO:0004930|GO:0004984|GO:0005886|GO:0007165|GO:0007186|GO:0016021|GO:0050911	olfactory receptor family 51 subfamily F member 2
23538	0.0097595	4.48616e-05	up	3.65389	3.65389	1.86943	OR52A1	HPFH1OR	23538	ENSG00000182070	GO:0004888|GO:0004930|GO:0004984|GO:0005886|GO:0005887|GO:0007165|GO:0007186|GO:0007608|GO:0050911	olfactory receptor family 52 subfamily A member 1
219952	0.0097595	4.48616e-05	up	3.65389	3.65389	1.86943	OR6Q1	OR11-226	219952	ENSG00000279051	GO:0004930|GO:0004984|GO:0005886|GO:0007186|GO:0007608|GO:0016021|GO:0050911	olfactory receptor family 6 subfamily Q member 1 (gene/pseudogene)
3846	0.0097595	4.48616e-05	up	3.65389	3.65389	1.86943	KRTAP5-9	KRN1|KRTAP5-1|KRTAP5.9	3846	ENSG00000254997	GO:0005515|GO:0005829|GO:0008544|GO:0031424|GO:0045095	keratin associated protein 5-9
57093	0.0097595	4.48616e-05	up	3.65389	3.65389	1.86943	TRIM49	RNF18|TRIM49A|TRIM49L2	57093	ENSG00000168930	GO:0005515|GO:0005622|GO:0008270|GO:0019901	tripartite motif containing 49
7704	0.0097595	4.48616e-05	up	3.65389	3.65389	1.86943	ZBTB16	PLZF|ZNF145	7704	ENSG00000109906	GO:0000122|GO:0000980|GO:0001206|GO:0001823|GO:0003677|GO:0005515|GO:0005634|GO:0005829|GO:0005886|GO:0006351|GO:0006915|GO:0007417|GO:0008022|GO:0008285|GO:0009880|GO:0009952|GO:0016567|GO:0016604|GO:0016605|GO:0016607|GO:0017053|GO:0019904|GO:0030097|GO:0030099|GO:0032332|GO:0034504|GO:0035116|GO:0035136|GO:0042733|GO:0042802|GO:0042803|GO:0043065|GO:0043687|GO:0045600|GO:0045638|GO:0045778|GO:…	zinc finger and BTB domain containing 16
54827	0.0097595	4.48616e-05	up	3.65389	3.65389	1.86943	NXPE4	C11orf33|FAM55D	54827	ENSG00000137634	GO:0003674|GO:0008150|GO:0070062	neurexophilin and PC-esterase domain family member 4
420	0.0097595	4.48616e-05	up	3.65389	3.65389	1.86943	ART4	ARTC4|CD297|DO|DOK1	420	ENSG00000111339	GO:0003956|GO:0005576|GO:0005886|GO:0006471|GO:0006501|GO:0006525|GO:0016020|GO:0031225	ADP-ribosyltransferase 4 (Dombrock blood group)
3229	0.0097595	4.48616e-05	up	3.65389	3.65389	1.86943	HOXC13	ECTD9|HOX3|HOX3G	3229	ENSG00000123364	GO:0001077|GO:0001942|GO:0003682|GO:0005515|GO:0005634|GO:0006366|GO:0009653|GO:0009952|GO:0035878|GO:0043565|GO:0043587|GO:0045944	homeobox C13
121364	0.0097595	4.48616e-05	up	3.65389	3.65389	1.86943	OR10A7	OR12-6	121364	ENSG00000179919	GO:0004930|GO:0004984|GO:0005886|GO:0007186|GO:0007608|GO:0016021|GO:0050911	olfactory receptor family 10 subfamily A member 7
341418	0.0097595	4.48616e-05	up	3.65389	3.65389	1.86943	OR6C4	OR12-10	341418	ENSG00000179626	GO:0004930|GO:0004984|GO:0005886|GO:0007186|GO:0016021|GO:0050911	olfactory receptor family 6 subfamily C member 4
121129	0.0097595	4.48616e-05	up	3.65389	3.65389	1.86943	OR2AP1	OR2AP1P	121129	ENSG00000179615	GO:0004930|GO:0004984|GO:0005886|GO:0007186|GO:0016021|GO:0050911	olfactory receptor family 2 subfamily AP member 1
283392	0.0097595	4.48616e-05	up	3.65389	3.65389	1.86943	TRHDE-AS1		283392	ENSG00000236333		TRHDE antisense RNA 1
101928767	0.0097595	4.48616e-05	up	3.65389	3.65389	1.86943	LINC02328		101928767			long intergenic non-protein coding RNA 2328
105371008	0.0097595	4.48616e-05	up	3.65389	3.65389	1.86943	LINC02251		105371008			long intergenic non-protein coding RNA 2251
161931	0.0097595	4.48616e-05	up	3.65389	3.65389	1.86943	ADAD2	TENRL	161931	ENSG00000140955	GO:0003723|GO:0004000|GO:0006396	adenosine deaminase domain containing 2
26189	0.0097595	4.48616e-05	up	3.65389	3.65389	1.86943	OR1A2	OR17-6	26189	ENSG00000172150	GO:0004930|GO:0004984|GO:0005886|GO:0007186|GO:0016021|GO:0032467|GO:0050911	olfactory receptor family 1 subfamily A member 2
124783	0.0097595	4.48616e-05	up	3.65389	3.65389	1.86943	SPATA32	AEP2|C17orf46|TEX34|VAD1.2	124783	ENSG00000184361	GO:0003779|GO:0007283|GO:0048471	spermatogenesis associated 32
3212	0.0097595	4.48616e-05	up	3.65389	3.65389	1.86943	HOXB2	HOX2|HOX2H|Hox-2.8|K8	3212	ENSG00000173917	GO:0002011|GO:0003700|GO:0005634|GO:0005654|GO:0005829|GO:0006351|GO:0006355|GO:0007275|GO:0008015|GO:0009952|GO:0009953|GO:0016607|GO:0021569|GO:0021570|GO:0021612|GO:0043565|GO:0048704|GO:0048857	homeobox B2
3218	0.0097595	4.48616e-05	up	3.65389	3.65389	1.86943	HOXB8	HOX2|HOX2D|Hox-2.4	3218	ENSG00000120068	GO:0003700|GO:0005654|GO:0006351|GO:0006355|GO:0007625|GO:0008344|GO:0009952|GO:0019233|GO:0021516|GO:0043565|GO:0045638|GO:0048704	homeobox B8
79839	0.0097595	4.48616e-05	up	3.65389	3.65389	1.86943	CCDC102B	ACY1L|AN|C18orf14|HsT1731	79839	ENSG00000150636		coiled-coil domain containing 102B
8530	0.0097595	4.48616e-05	up	3.65389	3.65389	1.86943	CST7	CMAP	8530	ENSG00000077984	GO:0004866|GO:0004869|GO:0005515|GO:0005576|GO:0005737|GO:0006955|GO:0010951	cystatin F
649179	0.0097595	4.48616e-05	up	3.65389	3.65389	1.86943	PRAMENP	PRAMEF24P|PRAMEL	649179	ENSG00000197549		PRAME N-terminal-like, pseudogene
25817	0.0097595	4.48616e-05	up	3.65389	3.65389	1.86943	FAM19A5	QLLK5208|TAFA-5|TAFA5|UNQ5208	25817	ENSG00000219438	GO:0005576|GO:0016021	family with sequence similarity 19 member A5, C-C motif chemokine like
158835	0.0097595	4.48616e-05	up	3.65389	3.65389	1.86943	AWAT2	ARAT|DC4|DGAT2L4|MFAT|WS	158835	ENSG00000147160	GO:0003846|GO:0005789|GO:0010025|GO:0016021|GO:0036155|GO:0042572|GO:0047196|GO:0050252|GO:0103095	acyl-CoA wax alcohol acyltransferase 2
680	0.0097595	4.48616e-05	up	3.65389	3.65389	1.86943	BRS3	BB3|BB3R	680	ENSG00000102239	GO:0004946|GO:0005886|GO:0006006|GO:0008217|GO:0008343|GO:0016021|GO:0031989|GO:0043005|GO:0043025	bombesin receptor subtype 3
9142	0.0097595	4.48616e-05	up	3.65389	3.65389	1.86943	TMEM257	CXorf1	9142	ENSG00000221870	GO:0003674|GO:0005575|GO:0008150|GO:0016021	transmembrane protein 257
386653	0.0097595	4.48614e-05	up	3.65389	3.65389	1.86943	IL31	IL-31	386653	ENSG00000204671	GO:0002376|GO:0005125|GO:0005576|GO:0005615	interleukin 31
54715	0.0097595	4.48614e-05	up	3.65389	3.65389	1.86943	RBFOX1	2BP1|A2BP1|FOX-1|FOX1|HRNBP1	54715	ENSG00000078328	GO:0000381|GO:0003723|GO:0003729|GO:0005515|GO:0005634|GO:0005737|GO:0005802|GO:0006397|GO:0007399|GO:0008022|GO:0008380|GO:0050658	RNA binding protein, fox-1 homolog 1
83723	0.0097595	4.48614e-05	up	3.65389	3.65389	1.86943	FAM57B	FP1188	83723	ENSG00000149926	GO:0000139|GO:0005783|GO:0005789|GO:0016021|GO:0045599|GO:0046513|GO:0050291	family with sequence similarity 57 member B
440560	0.0097595	4.48616e-05	up	3.65389	3.65389	1.86943	PRAMEF11		440560	ENSG00000239810	GO:0008284|GO:0043066|GO:0045596|GO:0045892	PRAME family member 11
7809	0.0097595	4.48616e-05	up	3.65389	3.65389	1.86943	BSND	BART|DFNB73	7809	ENSG00000162399	GO:0005247|GO:0005254|GO:0005737|GO:0005886|GO:0005887|GO:0016323|GO:0017081|GO:0034220|GO:0043234|GO:0065009|GO:1902476|GO:1903959	barttin CLCNK type accessory beta subunit
100996635	0.0097595	4.48616e-05	up	3.65389	3.65389	1.86943	LOC100996635		100996635	ENSG00000228971		uncharacterized LOC100996635
11341	0.0097595	4.48616e-05	up	3.65389	3.65389	1.86943	SCRG1	SCRG-1	11341	ENSG00000164106	GO:0005515|GO:0005615|GO:0005794|GO:0007399|GO:0044306	stimulator of chondrogenesis 1
5024	0.0097595	4.48616e-05	up	3.65389	3.65389	1.86943	P2RX3	P2X3	5024	ENSG00000109991	GO:0001614|GO:0001666|GO:0004931|GO:0005524|GO:0005639|GO:0005791|GO:0005794|GO:0005886|GO:0005887|GO:0006810|GO:0007165|GO:0007274|GO:0007596|GO:0009408|GO:0009409|GO:0009612|GO:0009743|GO:0010524|GO:0014832|GO:0019228|GO:0030432|GO:0033198|GO:0035590|GO:0043025|GO:0043195|GO:0043197|GO:0043235|GO:0045121|GO:0048167|GO:0050850|GO:0050909|GO:0051260|GO:0060079|GO:0061368|GO:0098655|GO:1904058	purinergic receptor P2X 3
79317	0.0097595	4.48616e-05	up	3.65389	3.65389	1.86943	OR4K5	OR14-16	79317	ENSG00000176281	GO:0004888|GO:0004930|GO:0004984|GO:0005886|GO:0007186|GO:0016021|GO:0050907|GO:0050911	olfactory receptor family 4 subfamily K member 5
390892	0.0097595	4.48616e-05	up	3.65389	3.65389	1.86943	OR7A10	BC85395_3|OR19-18	390892	ENSG00000127515	GO:0004930|GO:0004984|GO:0005886|GO:0007186|GO:0016021|GO:0050911	olfactory receptor family 7 subfamily A member 10
83483	0.0097595	4.48616e-05	up	3.65389	3.65389	1.86943	PLVAP	FELS|PV-1|PV1|gp68	83483	ENSG00000130300	GO:0000165|GO:0002693|GO:0005515|GO:0005901|GO:0009986|GO:0016021|GO:0033209|GO:0042803|GO:0048471|GO:0070062|GO:0070528	plasmalemma vesicle associated protein
100423062	0.0097595	4.48616e-05	up	3.65389	3.65389	1.86943	IGLL5	IGL|IGLV|VL-MAR	100423062	ENSG00000254709	GO:0003823|GO:0006910|GO:0006911|GO:0006958|GO:0009897|GO:0034987|GO:0042571|GO:0042742|GO:0045087|GO:0050853|GO:0050871|GO:0070062|GO:0072562	immunoglobulin lambda like polypeptide 5
474384	0.0097595	4.48616e-05	up	3.65389	3.65389	1.86943	F8A3		474384	ENSG00000277150	GO:0003674|GO:0005634|GO:0008150	coagulation factor VIII associated 3
341346	0.0435119	0.000563192	up	3.64361	3.64361	1.86537	SMCO2	C12orf70	341346	ENSG00000165935	GO:0016021	single-pass membrane protein with coiled-coil domains 2
26231	0.203315	0.026556	up	3.64313	3.64313	1.86518	LRRC29	FBL9|FBXL9	26231	ENSG00000125122	GO:0005515	leucine rich repeat containing 29
147183	0.0097595	2.95163e-05	up	3.64177	3.64177	1.86464	KRT25	ARWH3|KRT24IRS1|KRT25A	147183	ENSG00000204897	GO:0003674|GO:0005198|GO:0005829|GO:0005882|GO:0007010|GO:0007568|GO:0031069|GO:0031424|GO:0042633|GO:0045109|GO:0046982|GO:0070062|GO:0070268	keratin 25
80072	0.108954	0.00432729	up	3.63674	3.63674	1.86265	HEXA-AS1	C15orf34	80072	ENSG00000260339		HEXA antisense RNA 1
4938	0.228181	0.0358367	up	3.63431	3.63431	1.86168	OAS1	E18/E16|IFI-4|OIAS|OIASI	4938	ENSG00000089127	GO:0001730|GO:0003725|GO:0005515|GO:0005524|GO:0005576|GO:0005634|GO:0005739|GO:0005783|GO:0005829|GO:0006006|GO:0009615|GO:0042593|GO:0045071|GO:0046872|GO:0051607|GO:0060333|GO:0060337	2'-5'-oligoadenylate synthetase 1
56983	0.155814	0.0119673	up	3.63369	3.63369	1.86144	POGLUT1	C3orf9|CLP46|KDELCL1|KTELC1|LGMD2Z|MDS010|MDSRP|Rumi|hCLP46	56983	ENSG00000163389	GO:0001756|GO:0005788|GO:0006493|GO:0006664|GO:0007369|GO:0010470|GO:0018242|GO:0030158|GO:0035251|GO:0035252|GO:0045747|GO:0046527|GO:0048318|GO:0048339|GO:0060537|GO:0070062|GO:0072358	protein O-glucosyltransferase 1
7743	0.21857	0.0321396	up	3.62058	3.62058	1.85622	ZNF189		7743	ENSG00000136870	GO:0000122|GO:0003677|GO:0003700|GO:0005634|GO:0006351|GO:0046872	zinc finger protein 189
83886	0.219181	0.0323746	up	3.62046	3.62046	1.85617	PRSS27	CAPH2|MPN	83886	ENSG00000172382	GO:0004252|GO:0005576|GO:0006508|GO:0008236|GO:0019897|GO:0046658	protease, serine 27
23542	0.204141	0.0269667	up	3.61865	3.61865	1.85545	MAPK8IP2	IB-2|IB2|JIP2|PRKM8IPL	23542	ENSG00000008735	GO:0001540|GO:0001662|GO:0005078|GO:0005198|GO:0005515|GO:0005737|GO:0007172|GO:0007254|GO:0007617|GO:0010469|GO:0014069|GO:0019894|GO:0019901|GO:0032403|GO:0032874|GO:0035176|GO:0043025|GO:0043234|GO:0046328|GO:0046958|GO:0048813|GO:0051966|GO:0060079|GO:2000310|GO:2000311	mitogen-activated protein kinase 8 interacting protein 2
253039	0.0930891	0.00294474	up	3.61125	3.61125	1.8525	PSMD5-AS1		253039	ENSG00000226752		PSMD5 antisense RNA 1 (head to head)
1290	0.180224	0.0177134	up	3.60745	3.60745	1.85098	COL5A2	EDSC	1290	ENSG00000204262	GO:0001501|GO:0001503|GO:0003674|GO:0005201|GO:0005576|GO:0005588|GO:0005615|GO:0005788|GO:0030198|GO:0030199|GO:0030574|GO:0031012|GO:0043588|GO:0046332|GO:0046872|GO:0048592|GO:0071230|GO:1903225	collagen type V alpha 2 chain
10795	0.16644	0.0146153	up	3.60181	3.60181	1.84872	ZNF268	HZF3	10795	ENSG00000090612	GO:0000122|GO:0003677|GO:0003700|GO:0005634|GO:0005737|GO:0005829|GO:0006351|GO:0006355|GO:0007346|GO:0008284|GO:0008285|GO:0015629|GO:0030154|GO:0030335|GO:0043065|GO:0043066|GO:0045597|GO:0046022|GO:0046872|GO:0071157	zinc finger protein 268
85441	0.0891453	0.00263501	up	3.58936	3.58936	1.84372	HELZ2	PDIP-1|PRIC285	85441	ENSG00000130589	GO:0003677|GO:0003723|GO:0004386|GO:0005515|GO:0005524|GO:0005654|GO:0006351|GO:0016020|GO:0019216|GO:0030374|GO:0045944|GO:0046872	helicase with zinc finger 2
5193	0.205204	0.0273242	up	3.58742	3.58742	1.84295	PEX12	PAF-3|PBD3A	5193	ENSG00000108733	GO:0004842|GO:0005515|GO:0005777|GO:0005778|GO:0005779|GO:0006513|GO:0006625|GO:0007031|GO:0008022|GO:0008270|GO:0016558|GO:0016567|GO:1990429	peroxisomal biogenesis factor 12
1497	0.191848	0.0227986	up	3.58319	3.58319	1.84124	CTNS	CTNS-LSB|PQLC4	1497	ENSG00000040531	GO:0002088|GO:0005764|GO:0005765|GO:0005769|GO:0005770|GO:0005886|GO:0006520|GO:0006749|GO:0006811|GO:0007420|GO:0007616|GO:0007625|GO:0007628|GO:0008542|GO:0015184|GO:0015811|GO:0016021|GO:0042438|GO:0042470|GO:0043231|GO:0045111|GO:0046034|GO:0050890|GO:0055085|GO:0070062	cystinosin, lysosomal cystine transporter
5051	0.163946	0.0141137	up	3.58008	3.58008	1.83999	PAFAH2	HSD-PLA2	5051	ENSG00000158006	GO:0003847|GO:0005543|GO:0005789|GO:0006629|GO:0007596|GO:0016042|GO:0043066	platelet activating factor acetylhydrolase 2
8772	0.119817	0.00550421	up	3.56134	3.56134	1.83242	FADD	GIG3|MORT1	8772	ENSG00000168040	GO:0001916|GO:0002020|GO:0002821|GO:0005123|GO:0005164|GO:0005515|GO:0005634|GO:0005737|GO:0005829|GO:0005886|GO:0006915|GO:0006919|GO:0007166|GO:0008625|GO:0031264|GO:0031265|GO:0032403|GO:0032729|GO:0032757|GO:0032760|GO:0032813|GO:0033077|GO:0033612|GO:0035666|GO:0035877|GO:0036462|GO:0042104|GO:0042802|GO:0043005|GO:0043029|GO:0043065|GO:0043123|GO:0043278|GO:0044297|GO:0045087|GO:0045121|GO:…	Fas associated via death domain
387911	0.0493972	0.000763323	up	3.5609	3.5609	1.83224	C1QTNF9B	CTRP9B	387911	ENSG00000205863	GO:0005515|GO:0005581|GO:0070062	C1q and TNF related 9B
3965	0.183497	0.0186428	up	3.55917	3.55917	1.83154	LGALS9	HUAT|LGALS9A	3965	ENSG00000168961	GO:0002519|GO:0004871|GO:0005534|GO:0005615|GO:0005622|GO:0005634|GO:0005737|GO:0005829|GO:0006935|GO:0006954|GO:0007565|GO:0010628|GO:0010629|GO:0019899|GO:0030246|GO:0032496|GO:0032673|GO:0032674|GO:0032682|GO:0032689|GO:0032720|GO:0032753|GO:0032834|GO:0034134|GO:0034142|GO:0038066|GO:0042346|GO:0043123|GO:0043305|GO:0045953|GO:0046007|GO:0046598|GO:0048030|GO:0050718|GO:0051092|GO:0060135|GO:…	galectin 9
204962	0.129667	0.00710065	up	3.55596	3.55596	1.83024	SLC44A5	CTL5	204962	ENSG00000137968	GO:0005886|GO:0006656|GO:0015220|GO:0015871|GO:0016021|GO:0055085	solute carrier family 44 member 5
100874342	0.00627156	3.34976e-06	up	3.55578	3.55578	1.83017	RNF216-IT1		100874342	ENSG00000237738		RNF216 intronic transcript 1
165186	0.0398711	0.000478065	up	3.53941	3.53941	1.82351	TOGARAM2	FAM179A	165186	ENSG00000189350		TOG array regulator of axonemal microtubules 2
83897	0.0398711	0.000476006	up	3.53694	3.53694	1.8225	KRTAP3-2	KAP3.2|KRTAP3.2	83897	ENSG00000212900	GO:0005198|GO:0005515|GO:0005829|GO:0031424|GO:0045095	keratin associated protein 3-2
4056	0.0097595	4.04235e-05	up	3.512	3.512	1.81229	LTC4S		4056	ENSG00000213316	GO:0004364|GO:0004464|GO:0004602|GO:0005515|GO:0005635|GO:0005640|GO:0005783|GO:0005789|GO:0006691|GO:0008047|GO:0008289|GO:0016021|GO:0019370|GO:0019372|GO:0043085|GO:0043231|GO:0098869|GO:2001300	leukotriene C4 synthase
145497	0.0337148	0.000336748	up	3.50767	3.50767	1.81051	LRRC74A	C14orf166B|LRRC74	145497	ENSG00000100565		leucine rich repeat containing 74A
84342	0.206752	0.0279735	up	3.5032	3.5032	1.80867	COG8	CDG2H|DOR1	84342	ENSG00000213380|ENSG00000272617	GO:0000139|GO:0005515|GO:0005794|GO:0006888|GO:0006891|GO:0015031|GO:0016020|GO:0017119|GO:0032588	component of oligomeric golgi complex 8
53358	0.0360726	0.0003855	up	3.49789	3.49789	1.80648	SHC3	N-Shc|NSHC|RAI|SHCC	53358	ENSG00000148082	GO:0000165|GO:0001784|GO:0004871|GO:0005088|GO:0005515|GO:0005575|GO:0005829|GO:0005886|GO:0007169|GO:0007173|GO:0007265|GO:0007411|GO:0007417|GO:0007611|GO:0030971|GO:0035249|GO:0043547	SHC adaptor protein 3
3747	0.0360726	0.0003855	up	3.49789	3.49789	1.80648	KCNC2	KV3.2	3747	ENSG00000166006	GO:0005249|GO:0005251|GO:0005622|GO:0005886|GO:0005887|GO:0008076|GO:0009642|GO:0014070|GO:0014075|GO:0016020|GO:0016021|GO:0016323|GO:0016324|GO:0021759|GO:0030054|GO:0030424|GO:0030425|GO:0030673|GO:0031982|GO:0032026|GO:0032809|GO:0038060|GO:0042734|GO:0043195|GO:0043204|GO:0044325|GO:0045202|GO:0045211|GO:0045471|GO:0050796|GO:0051260|GO:0051291|GO:0071242|GO:0071732|GO:0071805|GO:0097237|GO:…	potassium voltage-gated channel subfamily C member 2
197259	0.214624	0.030433	up	3.49568	3.49568	1.80557	MLKL	hMLKL	197259	ENSG00000168404	GO:0004672|GO:0004871|GO:0005515|GO:0005524|GO:0005737|GO:0005829|GO:0005886|GO:0006468|GO:0019901|GO:0032403|GO:0035556|GO:0070207|GO:0070266	mixed lineage kinase domain like pseudokinase
101929897	0.0137545	9.06211e-05	up	3.48608	3.48608	1.80161	LOC101929897		101929897	ENSG00000253408		uncharacterized LOC101929897
285533	0.189116	0.0219498	up	3.48535	3.48535	1.8013	RNF175		285533	ENSG00000145428	GO:0000139|GO:0005515|GO:0005789|GO:0016021|GO:0016567|GO:0030433|GO:0030968|GO:0046872|GO:0061630	ring finger protein 175
55791	0.0709524	0.00143762	up	3.4778	3.4778	1.79817	LRIF1	C1orf103|RIF1	55791	ENSG00000121931	GO:0000784|GO:0005515|GO:0005634|GO:0005815|GO:0006351|GO:0006355|GO:0016363|GO:0042974	ligand dependent nuclear receptor interacting factor 1
23338	0.0841003	0.002186	up	3.47045	3.47045	1.79512	JADE2	JADE-2|PHF15	23338	ENSG00000043143	GO:0000123|GO:0005515|GO:0005654|GO:0016567|GO:0016740|GO:0043966|GO:0043981|GO:0043982|GO:0043983|GO:0043984|GO:0046872|GO:0070062	jade family PHD finger 2
5359	0.134897	0.00803541	up	3.46121	3.46121	1.79127	PLSCR1	MMTRA1B	5359	ENSG00000188313	GO:0001077|GO:0003677|GO:0005154|GO:0005509|GO:0005515|GO:0005634|GO:0005730|GO:0005794|GO:0005829|GO:0005886|GO:0005887|GO:0006366|GO:0006659|GO:0006915|GO:0006953|GO:0010628|GO:0016020|GO:0017121|GO:0017124|GO:0017128|GO:0019899|GO:0030168|GO:0031012|GO:0033003|GO:0035456|GO:0042609|GO:0045071|GO:0045089|GO:0045121|GO:0045944|GO:0051607|GO:0060368|GO:0070062|GO:2000373	phospholipid scramblase 1
270	0.0686623	0.00133544	up	3.44457	3.44457	1.78432	AMPD1	MAD|MADA|MMDD	270	ENSG00000116748	GO:0003876|GO:0005829|GO:0010033|GO:0032036|GO:0032264|GO:0043101|GO:0046872	adenosine monophosphate deaminase 1
54657	0.20393	0.0268165	up	3.42415	3.42415	1.77574	UGT1A4	HUG-BR2|UDPGT|UDPGT 1-4|UGT-1D|UGT1-04|UGT1.4|UGT1A4S|UGT1D	54657	ENSG00000244474	GO:0001972|GO:0005783|GO:0005789|GO:0006789|GO:0015020|GO:0016021|GO:0042167|GO:0042803|GO:0046982|GO:0052695|GO:0052697	UDP glucuronosyltransferase family 1 member A4
10396	0.113263	0.00475837	up	3.42017	3.42017	1.77407	ATP8A1	ATPASEII|ATPIA|ATPP2	10396	ENSG00000124406	GO:0000139|GO:0000287|GO:0004012|GO:0005515|GO:0005524|GO:0005783|GO:0005794|GO:0005802|GO:0005886|GO:0007612|GO:0016020|GO:0016021|GO:0019829|GO:0030335|GO:0034220|GO:0035577|GO:0035579|GO:0042584|GO:0043231|GO:0043312|GO:0045332|GO:0048194|GO:0061092|GO:0070062|GO:0099132	ATPase phospholipid transporting 8A1
8927	0.106694	0.00404798	up	3.41972	3.41972	1.77388	BSN	ZNF231	8927	ENSG00000164061	GO:0005634|GO:0007268|GO:0007416|GO:0009986|GO:0014069|GO:0030054|GO:0030424|GO:0030425|GO:0035418|GO:0044306|GO:0046872|GO:0048786|GO:0048788|GO:0060076|GO:0099526	bassoon presynaptic cytomatrix protein
55779	0.16483	0.0142366	up	3.41878	3.41878	1.77348	CFAP44	WDR52	55779	ENSG00000206530	GO:0042995|GO:0060285	cilia and flagella associated protein 44
10513	0.195658	0.0238259	up	3.41636	3.41636	1.77246	APPBP2	APP-BP2|HS.84084|PAT1	10513	ENSG00000062725	GO:0003777|GO:0005515|GO:0005634|GO:0005737|GO:0005874|GO:0005875|GO:0006886|GO:0030659|GO:0046907	amyloid beta precursor protein binding protein 2
2633	0.183727	0.0191011	up	3.41598	3.41598	1.7723	GBP1		2633	ENSG00000117228	GO:0000139|GO:0003779|GO:0003924|GO:0005515|GO:0005525|GO:0005576|GO:0005829|GO:0005886|GO:0019003|GO:0019899|GO:0019955|GO:0030507|GO:0042802|GO:0042803|GO:0050848|GO:0050860|GO:0051260|GO:0051607|GO:0051879|GO:0060333|GO:0070373|GO:1900025|GO:1900041|GO:1903076|GO:1903077	guanylate binding protein 1
94025	0.125363	0.00627153	up	3.39507	3.39507	1.76344	MUC16	CA125	94025	ENSG00000181143	GO:0002223|GO:0005515|GO:0005615|GO:0005796|GO:0005886|GO:0007155|GO:0016021|GO:0016266|GO:0019898|GO:0031982|GO:0070062	mucin 16, cell surface associated
163050	0.216963	0.0317122	up	3.39419	3.39419	1.76307	ZNF564		163050	ENSG00000249709	GO:0000122|GO:0003700|GO:0005515|GO:0005634|GO:0006351|GO:0044212|GO:0045944|GO:0046872	zinc finger protein 564
27079	0.0804593	0.0018953	up	3.39122	3.39122	1.76181	RPUSD2	C15orf19|C18B11	27079	ENSG00000166133	GO:0001522|GO:0003723|GO:0005575|GO:0008150|GO:0009982	RNA pseudouridylate synthase domain containing 2
282890	0.135312	0.00810693	up	3.38609	3.38609	1.75962	ZNF311	zf31	282890	ENSG00000197935	GO:0003677|GO:0003700|GO:0005634|GO:0006351|GO:0006355|GO:0046872	zinc finger protein 311
146225	0.0846232	0.00225305	up	3.38378	3.38378	1.75864	CMTM2	CKLFSF2	146225	ENSG00000140932	GO:0005125|GO:0005615|GO:0006935|GO:0016021	CKLF like MARVEL transmembrane domain containing 2
4330	0.127157	0.00658329	up	3.36156	3.36156	1.74913	MN1	MGCR|MGCR1|MGCR1-PEN|dJ353E16.2	4330	ENSG00000169184	GO:0001957|GO:0003674|GO:0005575|GO:0006351|GO:0006355|GO:0007275|GO:0008150	MN1 proto-oncogene, transcriptional regulator
692099	0.193655	0.0233417	up	3.35738	3.35738	1.74734	FAM86DP	FAM86D	692099	ENSG00000244026		family with sequence similarity 86 member D, pseudogene
100874343	0.22809	0.0357637	up	3.34968	3.34968	1.74402	HS1BP3-IT1		100874343	ENSG00000231948		HS1BP3 intronic transcript 1
22807	0.198099	0.0245723	up	3.34698	3.34698	1.74286	IKZF2	ANF1A2|HELIOS|ZNF1A2|ZNFN1A2	22807	ENSG00000030419	GO:0000122|GO:0003674|GO:0003700|GO:0005515|GO:0005634|GO:0006351|GO:0008150|GO:0042803|GO:0044212|GO:0045944|GO:0046872|GO:0046982	IKAROS family zinc finger 2
5473	0.0574396	0.000968206	up	3.34436	3.34436	1.74173	PPBP	B-TG1|Beta-TG|CTAP-III|CTAP3|CTAPIII|CXCL7|LA-PF4|LDGF|MDGF|NAP-2|PBP|SCYB7|TC1|TC2|TGB|TGB1|THBGB|THBGB1	5473	ENSG00000163736	GO:0002523|GO:0002576|GO:0005355|GO:0005576|GO:0005615|GO:0006954|GO:0006955|GO:0007186|GO:0008009|GO:0008083|GO:0015758|GO:0030593|GO:0031093|GO:0032496|GO:0042127|GO:0042742|GO:0043312|GO:0045236|GO:0051781|GO:0070098|GO:0090023|GO:1904659|GO:1904724	pro-platelet basic protein
285335	0.059184	0.00104207	up	3.33774	3.33774	1.73887	SLC9C1	NHE|NHE-10|SLC9A10|sperm-NHE	285335	ENSG00000172139	GO:0005216|GO:0005886|GO:0007275|GO:0007283|GO:0015385|GO:0015386|GO:0016021|GO:0030154|GO:0030317|GO:0031514|GO:0051453|GO:0071805|GO:0098719|GO:1902600	solute carrier family 9 member C1
196872	0.200088	0.0254852	up	3.3259	3.3259	1.73375	LINC00638		196872	ENSG00000258701		long intergenic non-protein coding RNA 638
200197	0.21386	0.0300595	up	3.32569	3.32569	1.73365	TMEM51-AS1	C1orf126	200197	ENSG00000175147		TMEM51 antisense RNA 1
148581	0.100312	0.00347855	up	3.32484	3.32484	1.73329	UBE2U		148581	ENSG00000177414	GO:0000209|GO:0000790|GO:0005515|GO:0005524|GO:0005737|GO:0006281|GO:0016574|GO:0031625|GO:0033503|GO:0043161|GO:0061630	ubiquitin conjugating enzyme E2 U (putative)
2537	0.203315	0.0264356	up	3.32215	3.32215	1.73212	IFI6	6-16|FAM14C|G1P3|IFI-6-16|IFI616	2537	ENSG00000126709	GO:0001836|GO:0005515|GO:0005739|GO:0005886|GO:0006955|GO:0016021|GO:0043154|GO:0051902|GO:0060337|GO:2001240	interferon alpha inducible protein 6
11162	0.254872	0.0466843	up	3.32022	3.32022	1.73128	NUDT6	ASFGF2|FGF-AS|FGF2AS|GFG-1|GFG1	11162	ENSG00000170917	GO:0005575|GO:0005634|GO:0005739|GO:0008083|GO:0008150|GO:0016787	nudix hydrolase 6
80127	0.144116	0.00951416	up	3.31101	3.31101	1.72727	BBOF1	C14orf45|CCDC176	80127	ENSG00000119636	GO:0005737|GO:0036064|GO:0044458	basal body orientation factor 1
171482	0.046021	0.000625105	up	3.30738	3.30738	1.72569	FAM9A	TEX39A	171482	ENSG00000183304	GO:0005515|GO:0005634|GO:0005730|GO:0007286	family with sequence similarity 9 member A
100128927	0.228763	0.0360234	up	3.28277	3.28277	1.71491	ZBTB42	LCCS6|ZNF925	100128927	ENSG00000179627	GO:0000122|GO:0003677|GO:0005634|GO:0005654|GO:0005737|GO:0005886|GO:0006351|GO:0007517|GO:0046872	zinc finger and BTB domain containing 42
54659	0.214731	0.0306274	up	3.28092	3.28092	1.7141	UGT1A3	UDPGT|UDPGT 1-3|UGT-1C|UGT1-03|UGT1.3|UGT1A3S|UGT1C	54659	ENSG00000243135	GO:0001972|GO:0005783|GO:0005789|GO:0008152|GO:0015020|GO:0016021|GO:0042573|GO:0042803|GO:0046982|GO:0052695|GO:0052696|GO:0052697	UDP glucuronosyltransferase family 1 member A3
1814	0.142959	0.0091994	up	3.2686	3.2686	1.70867	DRD3	D3DR|ETM1|FET1	1814	ENSG00000151577	GO:0000122|GO:0001591|GO:0001963|GO:0001975|GO:0002016|GO:0002031|GO:0005515|GO:0005886|GO:0005887|GO:0006874|GO:0007186|GO:0007191|GO:0007194|GO:0007195|GO:0007611|GO:0007612|GO:0007626|GO:0008144|GO:0008284|GO:0008542|GO:0014059|GO:0019216|GO:0019904|GO:0030139|GO:0030814|GO:0031748|GO:0032416|GO:0032467|GO:0032922|GO:0034776|GO:0035176|GO:0035240|GO:0035483|GO:0035815|GO:0040014|GO:0042220|GO:…	dopamine receptor D3
408	0.14469	0.00987268	up	3.26703	3.26703	1.70798	ARRB1	ARB1|ARR1	408	ENSG00000137486	GO:0000139|GO:0000187|GO:0000785|GO:0001934|GO:0002031|GO:0002092|GO:0004402|GO:0004857|GO:0005096|GO:0005159|GO:0005515|GO:0005634|GO:0005654|GO:0005737|GO:0005765|GO:0005829|GO:0005834|GO:0005886|GO:0005905|GO:0006366|GO:0006915|GO:0007602|GO:0008134|GO:0014069|GO:0015031|GO:0016323|GO:0016567|GO:0016604|GO:0030168|GO:0030331|GO:0030659|GO:0031143|GO:0031397|GO:0031398|GO:0031410|GO:0031434|GO:…	arrestin beta 1
54625	0.117323	0.00511961	up	3.25716	3.25716	1.70361	PARP14	ARTD8|BAL2|PARP-14|pART8	54625	ENSG00000173193	GO:0003723|GO:0003950|GO:0005515|GO:0005634|GO:0005829|GO:0006351|GO:0006355|GO:0016020	poly(ADP-ribose) polymerase family member 14
24147	0.145622	0.00999916	up	3.25692	3.25692	1.70351	FJX1		24147	ENSG00000179431	GO:0005615|GO:0007267|GO:0010842	four jointed box 1
100128252	0.17065	0.0155562	up	3.2528	3.2528	1.70168	ZNF667-AS1	MORT	100128252	ENSG00000166770		ZNF667 antisense RNA 1 (head to head)
101928886	0.213452	0.0299564	up	3.2528	3.2528	1.70168	LINC01864		101928886	ENSG00000267522		long intergenic non-protein coding RNA 1864
324	0.0771053	0.00174322	up	3.25065	3.25065	1.70073	APC	BTPS2|DP2|DP2.5|DP3|GS|PPP1R46	324	ENSG00000134982	GO:0000281|GO:0000776|GO:0005515|GO:0005634|GO:0005654|GO:0005737|GO:0005813|GO:0005829|GO:0005874|GO:0005886|GO:0005913|GO:0005923|GO:0006461|GO:0006974|GO:0007026|GO:0007050|GO:0007094|GO:0007155|GO:0008013|GO:0008017|GO:0008285|GO:0008286|GO:0010942|GO:0016055|GO:0016328|GO:0016342|GO:0016477|GO:0016579|GO:0019887|GO:0019901|GO:0030027|GO:0030335|GO:0030877|GO:0031274|GO:0031625|GO:0032587|GO:…	APC, WNT signaling pathway regulator
24138	0.191155	0.0225574	up	3.24652	3.24652	1.6989	IFIT5	ISG58|P58|RI58	24138	ENSG00000152778	GO:0000049|GO:0000339|GO:0003690|GO:0003723|GO:0003727|GO:0005515|GO:0005886|GO:0008266|GO:0008385|GO:0015629|GO:0032587|GO:0043123|GO:0043231|GO:0045071|GO:0045087|GO:0045177|GO:0051607	interferon induced protein with tetratricopeptide repeats 5
431705	0.124882	0.00613139	up	3.23497	3.23497	1.69375	ASTL	SAS1B	431705	ENSG00000188886	GO:0004222|GO:0005737|GO:0005886|GO:0006508|GO:0007155|GO:0008233|GO:0008270|GO:0009566|GO:0010954|GO:0030133|GO:0060468|GO:0060473|GO:0070001|GO:0070002|GO:2000360	astacin like metalloendopeptidase
26094	0.113263	0.00470954	up	3.23351	3.23351	1.6931	DCAF4	WDR21|WDR21A	26094	ENSG00000119599	GO:0005654|GO:0005682|GO:0008380|GO:0016567|GO:0043687|GO:0071011|GO:0071013|GO:0080008	DDB1 and CUL4 associated factor 4
3981	0.154163	0.0116395	up	3.23311	3.23311	1.69292	LIG4	LIG4S	3981	ENSG00000174405	GO:0000012|GO:0000784|GO:0000793|GO:0001701|GO:0002328|GO:0003677|GO:0003909|GO:0003910|GO:0005515|GO:0005524|GO:0005634|GO:0005654|GO:0005737|GO:0005829|GO:0005886|GO:0005925|GO:0005958|GO:0006266|GO:0006273|GO:0006297|GO:0006302|GO:0006303|GO:0007049|GO:0007417|GO:0008022|GO:0008283|GO:0010165|GO:0010332|GO:0016874|GO:0032807|GO:0033077|GO:0033151|GO:0033152|GO:0033153|GO:0035019|GO:0043524|GO:…	DNA ligase 4
7726	0.0639858	0.0011723	up	3.23197	3.23197	1.69241	TRIM26	AFP|RNF95|ZNF173	7726	ENSG00000234127	GO:0003677|GO:0005515|GO:0005575|GO:0005829|GO:0008270|GO:0045087|GO:0046597|GO:0046872|GO:0051091|GO:0060333|GO:1902187	tripartite motif containing 26
84775	0.164694	0.0142101	up	3.2306	3.2306	1.6918	ZNF607		84775	ENSG00000198182	GO:0003677|GO:0003700|GO:0005515|GO:0005634|GO:0006351|GO:0006355|GO:0046872	zinc finger protein 607
7318	0.216263	0.0314054	up	3.2259	3.2259	1.6897	UBA7	D8|UBA1B|UBE1L|UBE2	7318	ENSG00000182179	GO:0004842|GO:0005515|GO:0005524|GO:0005654|GO:0005829|GO:0006464|GO:0016567|GO:0019782|GO:0019941|GO:0019985|GO:0032020|GO:0032480	ubiquitin like modifier activating enzyme 7
4115	0.127157	0.00656059	up	3.22319	3.22319	1.68849	MAGEB4	CT3.6	4115	ENSG00000120289	GO:0005515|GO:0005737	MAGE family member B4
162394	0.154611	0.0117769	up	3.21737	3.21737	1.68588	SLFN5		162394	ENSG00000166750	GO:0005524|GO:0005634|GO:0030154	schlafen family member 5
718	0.151434	0.0110554	up	3.18784	3.18784	1.67258	C3	AHUS5|ARMD9|ASP|C3a|C3b|CPAMD1|HEL-S-62p	718	ENSG00000125730	GO:0001798|GO:0001934|GO:0001970|GO:0004252|GO:0004866|GO:0005102|GO:0005515|GO:0005576|GO:0005615|GO:0005788|GO:0005886|GO:0006508|GO:0006631|GO:0006954|GO:0006955|GO:0006956|GO:0006957|GO:0006958|GO:0007165|GO:0007186|GO:0010575|GO:0010828|GO:0010866|GO:0010884|GO:0010951|GO:0030449|GO:0031715|GO:0034774|GO:0035578|GO:0043312|GO:0043687|GO:0044267|GO:0045745|GO:0045766|GO:0050776|GO:0070062|GO:…	complement C3
2691	0.105703	0.00387323	up	3.18767	3.18767	1.6725	GHRH	GHRF|GRF|INN	2691	ENSG00000118702	GO:0005576|GO:0005615|GO:0005622|GO:0007189|GO:0007267|GO:0008284|GO:0016608|GO:0019933|GO:0021984|GO:0030252|GO:0030819|GO:0031770|GO:0032094|GO:0040018|GO:0043195|GO:0043568|GO:0046005|GO:0060124	growth hormone releasing hormone
172	0.207417	0.0282421	up	3.18438	3.18438	1.67101	AFG3L1P	AFG3|AFG3L1	172	ENSG00000223959		AFG3 like matrix AAA peptidase subunit 1, pseudogene
339778	0.136813	0.00830386	up	3.18031	3.18031	1.66917	C2orf70		339778	ENSG00000173557	GO:0005634	chromosome 2 open reading frame 70
140893	0.173807	0.0161935	up	3.17598	3.17598	1.6672	RBBP8NL	C20orf151	140893	ENSG00000130701	GO:0005615	RBBP8 N-terminal like
7508	0.171696	0.0158602	up	3.17151	3.17151	1.66517	XPC	RAD4|XP3|XPCC|p125	7508	ENSG00000154767	GO:0000111|GO:0000404|GO:0000405|GO:0000715|GO:0000717|GO:0003684|GO:0003697|GO:0005515|GO:0005634|GO:0005654|GO:0005730|GO:0005737|GO:0005739|GO:0005886|GO:0006281|GO:0006289|GO:0006294|GO:0006298|GO:0010224|GO:0010996|GO:0031573|GO:0042493|GO:0043231|GO:0070062|GO:0070911|GO:0070914|GO:0071942|GO:1901990	XPC complex subunit, DNA damage recognition and repair factor
79684	0.187446	0.0212399	up	3.16857	3.16857	1.66383	MSANTD2	C11orf61	79684	ENSG00000120458		Myb/SANT DNA binding domain containing 2
100288842	0.153661	0.0114536	up	3.15899	3.15899	1.65946	LOC100288842		100288842		GO:0000139|GO:0006486|GO:0008378|GO:0016021	UDP-GlcNAc:betaGal beta-1,3-N-acetylglucosaminyltransferase 5 pseudogene
170082	0.118464	0.00530456	up	3.15761	3.15761	1.65883	TCEANC		170082	ENSG00000176896	GO:0005515|GO:0005634|GO:0006351	transcription elongation factor A N-terminal and central domain containing
87769	0.176448	0.0166978	up	3.15461	3.15461	1.65746	GGACT	A2LD1	87769	ENSG00000134864	GO:0003839|GO:0005515|GO:0042219|GO:0070062	gamma-glutamylamine cyclotransferase
80078	0.214624	0.0305242	up	3.14951	3.14951	1.65513	LCAL1	onco-lncRNA-27	80078			lung cancer associated lncRNA 1
6422	0.214624	0.0305242	up	3.14951	3.14951	1.65513	SFRP1	FRP|FRP-1|FRP1|FrzA|SARP2	6422	ENSG00000104332	GO:0001649|GO:0001657|GO:0001954|GO:0002244|GO:0004197|GO:0005109|GO:0005515|GO:0005576|GO:0005578|GO:0005615|GO:0005622|GO:0005829|GO:0005886|GO:0006508|GO:0008144|GO:0008201|GO:0008284|GO:0008285|GO:0008584|GO:0008585|GO:0009267|GO:0009950|GO:0009986|GO:0010564|GO:0010629|GO:0010719|GO:0010975|GO:0014034|GO:0014070|GO:0017147|GO:0022601|GO:0030177|GO:0030178|GO:0030279|GO:0030307|GO:0030308|GO:…	secreted frizzled related protein 1
7576	0.0981387	0.00328605	up	3.13473	3.13473	1.64834	ZNF28	KOX24	7576	ENSG00000198538	GO:0003677|GO:0003700|GO:0005634|GO:0006351|GO:0006355|GO:0046872	zinc finger protein 28
81894	0.166052	0.0144503	up	3.12586	3.12586	1.64425	SLC25A28	MFRN2|MRS3/4|MRS4L|NPD016	81894	ENSG00000155287	GO:0005381|GO:0005743|GO:0016021|GO:0034755|GO:0048250|GO:0055072	solute carrier family 25 member 28
91351	0.0122766	7.92215e-05	up	3.12337	3.12337	1.6431	DDX60L		91351	ENSG00000181381	GO:0003723|GO:0004386|GO:0005524	DEAD-box helicase 60 like
342357	0.253806	0.0463058	up	3.12314	3.12314	1.643	ZKSCAN2	ZNF694|ZSCAN31|ZSCAN34	342357	ENSG00000155592	GO:0000981|GO:0003674|GO:0003677|GO:0005575|GO:0005634|GO:0006351|GO:0006357|GO:0008150|GO:0046872	zinc finger with KRAB and SCAN domains 2
221613	0.126053	0.00640416	up	3.11153	3.11153	1.63763	HIST1H2AA	H2AA|H2AFR|TH2A|bA317E16.2	221613	ENSG00000164508	GO:0000784|GO:0000786|GO:0000790|GO:0003677|GO:0005634|GO:0006342|GO:0046982|GO:0070062	histone cluster 1 H2A family member a
1962	0.153169	0.0113655	up	3.10746	3.10746	1.63574	EHHADH	ECHD|FRTS3|L-PBE|LBFP|LBP|PBFE	1962	ENSG00000113790	GO:0003857|GO:0004165|GO:0004300|GO:0005102|GO:0005515|GO:0005739|GO:0005777|GO:0005782|GO:0005829|GO:0006475|GO:0006635|GO:0016508|GO:0019899|GO:0033540	enoyl-CoA hydratase and 3-hydroxyacyl CoA dehydrogenase
126017	0.2486	0.0436845	up	3.10306	3.10306	1.63369	ZNF813		126017	ENSG00000198346	GO:0003677|GO:0003700|GO:0005634|GO:0006351|GO:0006355|GO:0046872	zinc finger protein 813
100133545	0.215418	0.0308588	up	3.09916	3.09916	1.63187	MRPL23-AS1		100133545	ENSG00000226416		MRPL23 antisense RNA 1
151636	0.142959	0.00927354	up	3.08934	3.08934	1.6273	DTX3L	BBAP	151636	ENSG00000163840	GO:0000209|GO:0003723|GO:0004842|GO:0005515|GO:0005634|GO:0005654|GO:0005737|GO:0005829|GO:0006302|GO:0006974|GO:0010390|GO:0042393|GO:0046872	deltex E3 ubiquitin ligase 3L
100847078	0.106694	0.00403386	up	3.0837	3.0837	1.62466	MIR548AQ		100847078	ENSG00000265470		microRNA 548aq
254394	0.117004	0.00504235	up	3.08015	3.08015	1.623	MCM9	C6orf61|MCMDC1|ODG4|dJ329L24.1|dJ329L24.3	254394	ENSG00000111877	GO:0000724|GO:0003677|GO:0004386|GO:0005524|GO:0005634|GO:0006270|GO:0006974|GO:0007292|GO:0097362	minichromosome maintenance 9 homologous recombination repair factor
154865	0.148608	0.010428	up	3.07416	3.07416	1.62019	IQUB		154865	ENSG00000164675	GO:0001669|GO:0005515|GO:0007224|GO:0031514|GO:0060271	IQ motif and ubiquitin domain containing
92935	0.160967	0.0132328	up	3.05824	3.05824	1.6127	MARS2	COXPD25|MetRS|mtMetRS	92935	ENSG00000247626	GO:0004825|GO:0005524|GO:0005759|GO:0006418|GO:0006431	methionyl-tRNA synthetase 2, mitochondrial
84951	0.249608	0.044351	up	3.04991	3.04991	1.60877	TNS4	CTEN|PP14434	84951	ENSG00000131746	GO:0003779|GO:0005515|GO:0005829|GO:0005856|GO:0005925|GO:0006915|GO:0008104	tensin 4
55745	0.214396	0.0302767	up	3.04772	3.04772	1.60773	AP5M1	C14orf108|MUDENG|Mu5|MuD	55745	ENSG00000053770	GO:0005764|GO:0005765|GO:0005770|GO:0005829|GO:0015031|GO:0016020|GO:0016197|GO:0030119|GO:0031902	adaptor related protein complex 5 mu 1 subunit
100462953	0.0484599	0.000693019	up	3.04271	3.04271	1.60536	MINOS1P1	CG012|N4BP2L2-IT|N4BP2L2-IT1|N4BP2L2IT1	100462953			mitochondrial inner membrane organizing system 1 pseudogene 1
538	0.0990973	0.00339958	up	3.02546	3.02546	1.59715	ATP7A	DSMAX|MK|MNK|SMAX3	538	ENSG00000165240	GO:0001568|GO:0001701|GO:0001889|GO:0001974|GO:0002082|GO:0004008|GO:0005375|GO:0005507|GO:0005515|GO:0005524|GO:0005634|GO:0005770|GO:0005783|GO:0005794|GO:0005802|GO:0005829|GO:0005886|GO:0005902|GO:0006568|GO:0006584|GO:0006825|GO:0006878|GO:0007005|GO:0007595|GO:0007626|GO:0010041|GO:0010042|GO:0010043|GO:0010273|GO:0010468|GO:0010592|GO:0015677|GO:0015679|GO:0016020|GO:0016021|GO:0016323|GO:…	ATPase copper transporting alpha
57210	0.172378	0.0159776	up	3.02532	3.02532	1.59709	SLC45A4		57210	ENSG00000022567	GO:0008506|GO:0015770|GO:0016021	solute carrier family 45 member 4
19	0.191595	0.0227217	up	3.01945	3.01945	1.59429	ABCA1	ABC-1|ABC1|CERP|HDLDT1|TGD	19	ENSG00000165029	GO:0005102|GO:0005515|GO:0005524|GO:0005543|GO:0005548|GO:0005789|GO:0005794|GO:0005886|GO:0005887|GO:0006497|GO:0006911|GO:0007040|GO:0007186|GO:0007584|GO:0008203|GO:0008509|GO:0009897|GO:0010745|GO:0010875|GO:0010887|GO:0015485|GO:0015917|GO:0016197|GO:0016887|GO:0017127|GO:0019216|GO:0019905|GO:0030139|GO:0030819|GO:0031267|GO:0032367|GO:0032489|GO:0033344|GO:0033700|GO:0034185|GO:0034186|GO:…	ATP binding cassette subfamily A member 1
55199	0.214319	0.0302016	up	3.01657	3.01657	1.59291	FAM86C1	FAM86C	55199	ENSG00000158483	GO:0005515|GO:0008168|GO:0032259	family with sequence similarity 86 member C1
280660	0.166593	0.0147122	up	3.01332	3.01332	1.59135	SSX9	SSX9P	280660	ENSG00000204648	GO:0003676|GO:0003714|GO:0005634|GO:0006351|GO:0006355|GO:1903507	SSX family member 9, pseudogene
79310	0.183727	0.0191742	up	3.00308	3.00308	1.58644	OR5H2	OR3-10	79310	ENSG00000197938	GO:0004930|GO:0004984|GO:0005549|GO:0005886|GO:0007186|GO:0016021|GO:0050911	olfactory receptor family 5 subfamily H member 2
81327	0.183734	0.0195425	up	2.99857	2.99857	1.58428	OR4A16	OR11-117|OR4A16Q	81327	ENSG00000181961	GO:0004888|GO:0004930|GO:0004984|GO:0005886|GO:0007186|GO:0016021|GO:0050907|GO:0050911	olfactory receptor family 4 subfamily A member 16
100302640	0.18444	0.0197787	up	2.99571	2.99571	1.5829	LINC00882		100302640	ENSG00000242759		long intergenic non-protein coding RNA 882
85358	0.0493972	0.000737661	up	2.99414	2.99414	1.58214	SHANK3	DEL22q13.3|PROSAP2|PSAP2|SCZD15|SPANK-2	85358	ENSG00000251322	GO:0000165|GO:0003779|GO:0005515|GO:0005829|GO:0005886|GO:0007411|GO:0007416|GO:0007612|GO:0007613|GO:0008022|GO:0008270|GO:0014069|GO:0017124|GO:0021773|GO:0030054|GO:0030160|GO:0030534|GO:0032232|GO:0035176|GO:0035255|GO:0042297|GO:0043005|GO:0043197|GO:0043621|GO:0044309|GO:0045211|GO:0045794|GO:0048170|GO:0048854|GO:0051835|GO:0051968|GO:0060170|GO:0060997|GO:0060999|GO:0061001|GO:0071625|GO:…	SH3 and multiple ankyrin repeat domains 3
9737	0.184621	0.0198784	up	2.98807	2.98807	1.57921	GPRASP1	GASP|GASP-1|GASP1	9737	ENSG00000198932	GO:0005515|GO:0005829|GO:0008333|GO:1990172	G protein-coupled receptor associated sorting protein 1
221264	0.169574	0.0153716	up	2.98752	2.98752	1.57895	AK9	AK 9|AKD1|AKD2|C6orf199|C6orf224|dJ70A9.1	221264	ENSG00000155085	GO:0004550|GO:0005524|GO:0005634|GO:0005654|GO:0005737|GO:0005829|GO:0006174|GO:0006186|GO:0006756|GO:0006757|GO:0015949|GO:0019206|GO:0031965|GO:0050145|GO:0061508|GO:0061565|GO:0061566|GO:0061567|GO:0061568|GO:0061569|GO:0061570|GO:0061571	adenylate kinase 9
127700	0.200088	0.0254634	up	2.98624	2.98624	1.57833	OSCP1	C1orf102|NOR1	127700	ENSG00000116885	GO:0006810|GO:0009925|GO:1903955	organic solute carrier partner 1
90120	0.0936693	0.0029823	up	2.98354	2.98354	1.57702	TMEM250	C9orf69	90120	ENSG00000238227	GO:0005515|GO:0005634|GO:0005654|GO:0005737|GO:0007049|GO:0008284|GO:0016021|GO:0016032|GO:0048524	transmembrane protein 250
148156	0.165392	0.0143449	up	2.96994	2.96994	1.57044	ZNF558		148156	ENSG00000167785	GO:0003677|GO:0005575|GO:0005634|GO:0006351|GO:0006355|GO:0008150|GO:0046872	zinc finger protein 558
6495	0.07484	0.0016481	up	2.96938	2.96938	1.57016	SIX1	BOS3|DFNA23|TIP39	6495	ENSG00000126778	GO:0000122|GO:0000978|GO:0001077|GO:0001223|GO:0001657|GO:0001658|GO:0001759|GO:0001822|GO:0003151|GO:0003677|GO:0003682|GO:0003700|GO:0005515|GO:0005634|GO:0005667|GO:0005730|GO:0005737|GO:0006355|GO:0006366|GO:0006915|GO:0007389|GO:0007519|GO:0007605|GO:0008283|GO:0008582|GO:0014842|GO:0021610|GO:0030855|GO:0030878|GO:0030910|GO:0032880|GO:0034504|GO:0035909|GO:0042472|GO:0042474|GO:0043524|GO:…	SIX homeobox 1
7696	0.223239	0.033639	up	2.96537	2.96537	1.56821	ZNF137P	ZNF137|pHZ-30	7696			zinc finger protein 137, pseudogene
55601	0.133264	0.00766178	up	2.96373	2.96373	1.56741	DDX60		55601	ENSG00000137628	GO:0003690|GO:0003725|GO:0003727|GO:0004386|GO:0005515|GO:0005524|GO:0005737|GO:0005829|GO:0009615|GO:0045087|GO:0045111|GO:0051607|GO:1900245|GO:1900246	DExD/H-box helicase 60
255189	0.216963	0.0316778	up	2.96128	2.96128	1.56622	PLA2G4F	PLA2G4FZ	255189	ENSG00000168907	GO:0001516|GO:0004622|GO:0004623|GO:0005765|GO:0005829|GO:0006644|GO:0008970|GO:0009395|GO:0031982|GO:0032587|GO:0036148|GO:0036149|GO:0036150|GO:0036151|GO:0036152|GO:0046872|GO:0047498|GO:0050482|GO:0071236|GO:0071407	phospholipase A2 group IVF
100131096	0.179569	0.0175554	up	2.96065	2.96065	1.56591	TNRC6C-AS1		100131096	ENSG00000204282		TNRC6C antisense RNA 1
124997	0.173807	0.0161723	up	2.95513	2.95513	1.56322	WDR81	CAMRQ2|PPP1R166|SORF-2	124997	ENSG00000167716	GO:0005739|GO:0010923	WD repeat domain 81
84159	0.196172	0.0240169	up	2.95149	2.95149	1.56144	ARID5B	DESRT|MRF-2|MRF2	84159	ENSG00000150347	GO:0000122|GO:0000977|GO:0001227|GO:0001889|GO:0003677|GO:0003713|GO:0005515|GO:0005634|GO:0005654|GO:0006351|GO:0016577|GO:0032452|GO:0044212|GO:0045892|GO:0051091|GO:0060612	AT-rich interaction domain 5B
1551	0.011331	7.03415e-05	up	2.95106	2.95106	1.56123	CYP3A7	CP37|CYPIIIA7|P-450(HFL33)|P-450111A7|P450-HFLA	1551	ENSG00000160870	GO:0002933|GO:0004497|GO:0005506|GO:0005789|GO:0006805|GO:0008202|GO:0008395|GO:0019825|GO:0020037|GO:0031090|GO:0055114|GO:0070330|GO:0101020	cytochrome P450 family 3 subfamily A member 7
9683	0.0304852	0.000262756	up	2.94945	2.94945	1.56045	N4BP1		9683	ENSG00000102921	GO:0005515|GO:0005730|GO:0016605|GO:0031397|GO:0032435|GO:0034644	NEDD4 binding protein 1
1380	0.184694	0.0199612	up	2.94513	2.94513	1.55833	CR2	C3DR|CD21|CR|CVID7|SLEB9	1380	ENSG00000117322	GO:0001618|GO:0001848|GO:0002430|GO:0003677|GO:0004875|GO:0004888|GO:0005886|GO:0006955|GO:0006958|GO:0016021|GO:0030183|GO:0030449|GO:0042100|GO:0042803|GO:0043235|GO:0045087|GO:0046718|GO:0070062	complement C3d receptor 2
3198	0.241218	0.0407763	up	2.94119	2.94119	1.5564	HOXA1	BSAS|HOX1|HOX1F	3198	ENSG00000105991	GO:0005515|GO:0005634|GO:0006351|GO:0006355|GO:0007275|GO:0007605|GO:0007634|GO:0009653|GO:0021599|GO:0042473|GO:0042802|GO:0043565|GO:0048702|GO:0048839|GO:0048844|GO:0050795|GO:0050890|GO:0050905|GO:0060840|GO:0060876|GO:0090102|GO:0090103	homeobox A1
23361	0.145808	0.0100605	up	2.93946	2.93946	1.55555	ZNF629	ZNF|ZNF65	23361	ENSG00000102870	GO:0003677|GO:0003700|GO:0005634|GO:0006351|GO:0006355|GO:0046872	zinc finger protein 629
403313	0.199132	0.0248507	up	2.93495	2.93495	1.55334	PLPP6	PDP1|PPAPDC2|PSDP|bA6J24.6	403313	ENSG00000205808	GO:0005886|GO:0006695|GO:0016021|GO:0016787	phospholipid phosphatase 6
80789	0.200088	0.025503	up	2.93186	2.93186	1.55181	INTS5	INT5|KIAA1698	80789	ENSG00000185085	GO:0005515|GO:0005634|GO:0005654|GO:0005737|GO:0016020|GO:0016021|GO:0016180|GO:0031965|GO:0032039|GO:0042795	integrator complex subunit 5
414777	0.184694	0.019978	up	2.9228	2.9228	1.54735	HCG18		414777			HLA complex group 18 (non-protein coding)
554249	0.183497	0.0186139	up	2.91947	2.91947	1.54571	LOC554249		554249		GO:0005515	uncharacterized LOC554249
7447	0.193309	0.0232214	up	2.91926	2.91926	1.5456	VSNL1	HLP3|HPCAL3|HUVISL1|VILIP|VILIP-1	7447	ENSG00000163032	GO:0005509|GO:0005515|GO:0005829|GO:0016020|GO:0035774|GO:0045921|GO:0046676	visinin like 1
55196	0.0963792	0.0031613	up	2.91895	2.91895	1.54545	KIAA1551	C12orf35|UTA2-1	55196	ENSG00000174718		KIAA1551
5791	0.144893	0.00990583	up	2.91847	2.91847	1.54521	PTPRE	HPTPE|PTPE|R-PTP-EPSILON	5791	ENSG00000132334	GO:0005001|GO:0005515|GO:0005634|GO:0005737|GO:0005886|GO:0006470|GO:0016021|GO:0035335|GO:0046627	protein tyrosine phosphatase, receptor type E
114788	0.158402	0.0125631	up	2.91171	2.91171	1.54187	CSMD3		114788	ENSG00000164796	GO:0005886|GO:0016021|GO:0050773	CUB and Sushi multiple domains 3
11075	0.0845422	0.00224061	up	2.90939	2.90939	1.54072	STMN2	SCG10|SCGN10	11075	ENSG00000104435	GO:0005515|GO:0005737|GO:0005768|GO:0005794|GO:0007026|GO:0010976|GO:0010977|GO:0015631|GO:0016020|GO:0030027|GO:0030424|GO:0030426|GO:0031115|GO:0031117|GO:0043005|GO:0043025|GO:0048306|GO:0048471|GO:1990090	stathmin 2
129303	0.261622	0.0499868	up	2.90724	2.90724	1.53965	TMEM150A	TM6P1|TMEM150|TTN1	129303	ENSG00000168890	GO:0005515|GO:0005764|GO:0005887|GO:0009056|GO:0046854|GO:0090002	transmembrane protein 150A
64925	0.121812	0.00581574	up	2.90678	2.90678	1.53942	CCDC71		64925	ENSG00000177352		coiled-coil domain containing 71
2152	0.0267533	0.000222139	up	2.90014	2.90014	1.53612	F3	CD142|TF|TFA	2152	ENSG00000117525	GO:0001938|GO:0002020|GO:0002541|GO:0002543|GO:0004252|GO:0004896|GO:0005515|GO:0005543|GO:0005615|GO:0005886|GO:0006919|GO:0007596|GO:0007598|GO:0009986|GO:0010641|GO:0016021|GO:0016485|GO:0019221|GO:0030335|GO:0031012|GO:0031233|GO:0045766|GO:0050927|GO:0051897|GO:0070062|GO:1905286	coagulation factor III, tissue factor
55613	0.19	0.0221809	up	2.89954	2.89954	1.53582	MTMR8		55613	ENSG00000102043	GO:0004438|GO:0004725|GO:0005635|GO:0005829|GO:0006661|GO:0010506|GO:0035335|GO:0046856|GO:0052629	myotubularin related protein 8
57569	0.142959	0.00930678	up	2.89593	2.89593	1.53403	ARHGAP20	RARHOGAP	57569	ENSG00000137727	GO:0005096|GO:0005829|GO:0007165|GO:0043547|GO:0051056	Rho GTPase activating protein 20
26145	0.108723	0.00422459	up	2.89236	2.89236	1.53224	IRF2BP1		26145	ENSG00000170604	GO:0005515|GO:0005654|GO:0006351|GO:0006355|GO:0016740|GO:0046872	interferon regulatory factor 2 binding protein 1
25885	0.087766	0.0025144	up	2.88607	2.88607	1.52911	POLR1A	A190|AFDCIN|RPA1|RPA194|RPO1-4|RPO14	25885	ENSG00000068654	GO:0001054|GO:0003677|GO:0003682|GO:0005515|GO:0005654|GO:0005736|GO:0006361|GO:0006362|GO:0006363|GO:0008270|GO:0045815|GO:1904750	RNA polymerase I subunit A
5588	0.200476	0.0257018	up	2.88314	2.88314	1.52764	PRKCQ	PRKCT|nPKC-theta	5588	ENSG00000065675	GO:0001558|GO:0001772|GO:0004672|GO:0004674|GO:0004697|GO:0005515|GO:0005524|GO:0005622|GO:0005815|GO:0005829|GO:0005886|GO:0006355|GO:0006509|GO:0006954|GO:0007411|GO:0016235|GO:0018105|GO:0030168|GO:0032212|GO:0032740|GO:0032753|GO:0035556|GO:0038095|GO:0042102|GO:0045086|GO:0046627|GO:0046872|GO:0050852|GO:0050870|GO:0051092|GO:0051973|GO:0060326|GO:0070233|GO:0090330|GO:0097194|GO:1904355|GO:…	protein kinase C theta
23550	0.22516	0.03464	up	2.86928	2.86928	1.52069	PSD4	EFA6B|TIC	23550	ENSG00000125637	GO:0005086|GO:0005543|GO:0016020|GO:0032012|GO:0032154|GO:0032587|GO:0043547	pleckstrin and Sec7 domain containing 4
84181	0.200633	0.0257582	up	2.86311	2.86311	1.51758	CHD6	CHD-6|CHD5|RIGB	84181	ENSG00000124177	GO:0001221|GO:0003677|GO:0004386|GO:0005524|GO:0005654|GO:0005665|GO:0006351|GO:0008094|GO:0016569|GO:0036091	chromodomain helicase DNA binding protein 6
340485	0.206789	0.0280603	up	2.85223	2.85223	1.51209	ACER2	ALKCDase2|ASAH3L	340485	ENSG00000177076	GO:0000139|GO:0001953|GO:0005794|GO:0006672|GO:0006919|GO:0008284|GO:0010942|GO:0017040|GO:0030148|GO:0030173|GO:0032526|GO:0033629|GO:0035690|GO:0046512|GO:0071633|GO:0090285	alkaline ceramidase 2
6648	0.167693	0.0149273	up	2.84602	2.84602	1.50894	SOD2	IPO-B|IPOB|MNSOD|MVCD6|Mn-SOD	6648	ENSG00000112096	GO:0000303|GO:0001315|GO:0001836|GO:0003069|GO:0004784|GO:0005739|GO:0005759|GO:0006357|GO:0006801|GO:0007005|GO:0008217|GO:0008285|GO:0019430|GO:0030145|GO:0030335|GO:0032364|GO:0034599|GO:0042802|GO:0043524|GO:0051289|GO:0055114|GO:0070062|GO:1902176	superoxide dismutase 2
23532	0.230084	0.0366355	up	2.83653	2.83653	1.50413	PRAME	CT130|MAPE|OIP-4|OIP4	23532	ENSG00000185686	GO:0005515|GO:0005634|GO:0005886|GO:0006351|GO:0006915|GO:0008284|GO:0030154|GO:0040008|GO:0042974|GO:0043066|GO:0045596|GO:0045892|GO:0048387	preferentially expressed antigen in melanoma
5896	0.0852751	0.00233278	up	2.82872	2.82872	1.50015	RAG1	RAG-1|RNF74	5896	ENSG00000166349	GO:0002250|GO:0002331|GO:0003677|GO:0004519|GO:0004842|GO:0005515|GO:0005634|GO:0005654|GO:0006310|GO:0006955|GO:0008270|GO:0010390|GO:0030183|GO:0033077|GO:0033151|GO:0042393|GO:0042803|GO:0043029|GO:0043154|GO:0043565|GO:0045582|GO:0046872|GO:0048538|GO:0051865|GO:0061630|GO:0070244|GO:0090305	recombination activating 1
347344	0.246962	0.0429665	up	2.82772	2.82772	1.49964	ZNF81	HFZ20|MRX45|dJ54B20.6	347344	ENSG00000197779	GO:0003677|GO:0003700|GO:0005634|GO:0006351|GO:0006355|GO:0046872	zinc finger protein 81
414918	0.151434	0.0110554	up	2.82769	2.82769	1.49962	DENND6B	AFI1B|FAM116B	414918	ENSG00000205593	GO:0005829|GO:0017112|GO:0043547|GO:0055037|GO:0061024	DENN domain containing 6B
57192	0.11977	0.00546826	up	2.82646	2.82646	1.499	MCOLN1	MG-2|ML4|MLIV|MST080|MSTP080|TRP-ML1|TRPM-L1|TRPML1	57192	ENSG00000090674	GO:0005261|GO:0005262|GO:0005381|GO:0005765|GO:0005829|GO:0005886|GO:0005887|GO:0006812|GO:0010008|GO:0016021|GO:0031902|GO:0033572|GO:0034755|GO:0043235|GO:0051209|GO:0070588|GO:0072345|GO:0097352	mucolipin 1
399693	0.137945	0.0084756	up	2.82104	2.82104	1.49623	CCDC187		399693	ENSG00000260220	GO:0005813|GO:0008017|GO:0034453	coiled-coil domain containing 187
2266	0.23563	0.038732	up	2.82091	2.82091	1.49616	FGG		2266	ENSG00000171557	GO:0002224|GO:0002576|GO:0005102|GO:0005198|GO:0005515|GO:0005576|GO:0005577|GO:0005615|GO:0005788|GO:0005886|GO:0007160|GO:0007596|GO:0009306|GO:0009897|GO:0009986|GO:0030198|GO:0030674|GO:0031091|GO:0031093|GO:0031639|GO:0034116|GO:0036345|GO:0042730|GO:0042803|GO:0043623|GO:0043687|GO:0044267|GO:0045907|GO:0045921|GO:0046872|GO:0050714|GO:0050839|GO:0051258|GO:0051592|GO:0070062|GO:0070374|GO:…	fibrinogen gamma chain
342184	0.0458258	0.000620386	up	2.81888	2.81888	1.49512	FMN1	FMN|LD	342184	ENSG00000248905	GO:0003779|GO:0005634|GO:0005737|GO:0005884|GO:0005886|GO:0005912|GO:0008017|GO:0010467|GO:0015630|GO:0017124|GO:0035136|GO:0035137|GO:0045010|GO:0048705|GO:0048813|GO:0051127|GO:0051894|GO:0072092	formin 1
2070	0.244552	0.0420461	up	2.81323	2.81323	1.49223	EYA4	CMD1J|DFNA10	2070	ENSG00000112319	GO:0004725|GO:0005515|GO:0005634|GO:0005737|GO:0006281|GO:0006351|GO:0006355|GO:0007275|GO:0007601|GO:0007605|GO:0009653|GO:0016576|GO:0030154|GO:0035335|GO:0045739|GO:0046872|GO:2001240	EYA transcriptional coactivator and phosphatase 4
166815	0.0807276	0.00200521	up	2.81292	2.81292	1.49207	TIGD2	HEL106	166815	ENSG00000180346	GO:0003677|GO:0005634	tigger transposable element derived 2
26122	0.0541593	0.000874956	up	2.80477	2.80477	1.48788	EPC2	EPC-LIKE	26122	ENSG00000135999	GO:0006281|GO:0006351|GO:0006357|GO:0016569|GO:0032777	enhancer of polycomb homolog 2
23288	0.186328	0.0207938	up	2.79546	2.79546	1.48308	IQCE	1700028P05Rik	23288	ENSG00000106012	GO:0005515|GO:0005929	IQ motif containing E
55039	0.129969	0.00716705	up	2.79174	2.79174	1.48116	TRMT12	TRM12|TYW2	55039	ENSG00000183665	GO:0005515|GO:0008033|GO:0102522	tRNA methyltransferase 12 homolog
23315	0.0687853	0.00135479	up	2.7907	2.7907	1.48063	SLC9A8	NHE-8|NHE8	23315	ENSG00000197818	GO:0000139|GO:0005794|GO:0005886|GO:0006811|GO:0015385|GO:0015386|GO:0016021|GO:0051453|GO:0071805|GO:0098719|GO:1902600	solute carrier family 9 member A8
8204	0.155537	0.0119366	up	2.79059	2.79059	1.48057	NRIP1	RIP140	8204	ENSG00000180530	GO:0000118|GO:0000122|GO:0000790|GO:0001046|GO:0001543|GO:0003713|GO:0003714|GO:0005515|GO:0005634|GO:0005730|GO:0006351|GO:0007623|GO:0016607|GO:0019915|GO:0030331|GO:0030521|GO:0032922|GO:0035257|GO:0035259|GO:0042826|GO:0045893|GO:0045944|GO:0046965|GO:0050681|GO:0071392	nuclear receptor interacting protein 1
4294	0.234644	0.0383128	up	2.78589	2.78589	1.47814	MAP3K10	MEKK10|MLK2|MST	4294	ENSG00000130758	GO:0003714|GO:0004672|GO:0004674|GO:0004706|GO:0005524|GO:0005737|GO:0006915|GO:0007165|GO:0007224|GO:0007254|GO:0007256|GO:0007257|GO:0018105|GO:0018107|GO:0042803|GO:0043065|GO:0043425|GO:0043433|GO:0043507|GO:0045892|GO:0046330|GO:0046777	mitogen-activated protein kinase kinase kinase 10
9881	0.13344	0.00768969	up	2.78161	2.78161	1.47592	TRANK1	LBA1	9881	ENSG00000168016		tetratricopeptide repeat and ankyrin repeat containing 1
90161	0.221674	0.0330241	up	2.7776	2.7776	1.47384	HS6ST2		90161	ENSG00000171004	GO:0000139|GO:0005654|GO:0006024|GO:0015015|GO:0016021|GO:0017095|GO:0070062	heparan sulfate 6-O-sulfotransferase 2
3428	0.199942	0.0251191	up	2.77631	2.77631	1.47317	IFI16	IFNGIP1|PYHIN2	3428	ENSG00000163565	GO:0000122|GO:0000978|GO:0001047|GO:0001078|GO:0001819|GO:0002218|GO:0003690|GO:0003723|GO:0005515|GO:0005634|GO:0005654|GO:0005730|GO:0005829|GO:0006351|GO:0006914|GO:0006954|GO:0008134|GO:0008283|GO:0010506|GO:0016020|GO:0016607|GO:0030097|GO:0030099|GO:0030224|GO:0032481|GO:0032731|GO:0040029|GO:0042149|GO:0042771|GO:0043392|GO:0045071|GO:0045087|GO:0045824|GO:0045892|GO:0045944|GO:0051607|GO:…	interferon gamma inducible protein 16
6398	0.183018	0.018327	up	2.77284	2.77284	1.47137	SECTM1	K12	6398	ENSG00000141574	GO:0004871|GO:0005125|GO:0005615|GO:0005794|GO:0005886|GO:0006955|GO:0007165|GO:0007498|GO:0016021|GO:0043123|GO:0070062	secreted and transmembrane 1
84283	0.255929	0.0471982	up	2.77064	2.77064	1.47022	TMEM79	MATT	84283	ENSG00000163472	GO:0002070|GO:0005515|GO:0005765|GO:0016021|GO:0031069|GO:0032588|GO:0042335|GO:0042802|GO:0045055|GO:0045684|GO:0061436|GO:0070268	transmembrane protein 79
1979	0.190565	0.0223602	up	2.7595	2.7595	1.46441	EIF4EBP2	4EBP2|PHASII	1979	ENSG00000148730	GO:0005515|GO:0005737|GO:0006412|GO:0007613|GO:0008190|GO:0008286|GO:0019933|GO:0030371|GO:0031929|GO:0035176|GO:0045947|GO:0048167|GO:0050804	eukaryotic translation initiation factor 4E binding protein 2
643836	0.231457	0.0370485	up	2.75161	2.75161	1.46028	ZFP62	ZET|ZNF755	643836	ENSG00000196670	GO:0003676|GO:0005634|GO:0006351|GO:0006355|GO:0046872	ZFP62 zinc finger protein
645644	0.183018	0.0183204	up	2.75123	2.75123	1.46008	FLJ42627		645644			uncharacterized LOC645644
91147	0.127157	0.00659409	up	2.74848	2.74848	1.45864	TMEM67	JBTS6|MECKELIN|MKS3|NPHP11|TNEM67	91147	ENSG00000164953	GO:0005515|GO:0005789|GO:0005813|GO:0010826|GO:0016021|GO:0030433|GO:0030659|GO:0031005|GO:0035869|GO:0036038|GO:0051082|GO:0060170|GO:0060271|GO:0097711	transmembrane protein 67
283219	0.212688	0.0296861	up	2.74711	2.74711	1.45791	KCTD21	KCASH2	283219	ENSG00000188997	GO:0051260	potassium channel tetramerization domain containing 21
7292	0.222755	0.0334032	up	2.74605	2.74605	1.45736	TNFSF4	CD134L|CD252|GP34|OX-40L|OX4OL|TNLG2B|TXGP1	7292	ENSG00000117586	GO:0002215|GO:0002526|GO:0002726|GO:0002819|GO:0002830|GO:0002891|GO:0005102|GO:0005125|GO:0005164|GO:0005615|GO:0005886|GO:0005887|GO:0006955|GO:0007165|GO:0008203|GO:0008284|GO:0009615|GO:0009986|GO:0032689|GO:0032700|GO:0032729|GO:0032733|GO:0032735|GO:0032736|GO:0032743|GO:0032753|GO:0032755|GO:0032813|GO:0033209|GO:0035709|GO:0035712|GO:0035713|GO:0035714|GO:0035783|GO:0042098|GO:0042102|GO:…	TNF superfamily member 4
256369	0.183727	0.0193342	up	2.74522	2.74522	1.45692	LINC00521	C14orf48|c14_5713	256369	ENSG00000175699	GO:0005515	long intergenic non-protein coding RNA 521
440896	0.195941	0.0239444	up	2.74318	2.74318	1.45585	LOC440896		440896			uncharacterized LOC440896
339501	0.249215	0.0440649	up	2.74127	2.74127	1.45484	PRSS38	MPN2	339501	ENSG00000185888	GO:0004252|GO:0005576|GO:0006508	protease, serine 38
100616122	0.203934	0.0268382	up	2.73482	2.73482	1.45144	MIR4523		100616122	ENSG00000284162		microRNA 4523
7697	0.248424	0.0435212	up	2.7285	2.7285	1.44811	ZNF138	pHZ-32	7697	ENSG00000197008	GO:0003677|GO:0003700|GO:0005634|GO:0006351|GO:0006355|GO:0046872	zinc finger protein 138
103724387	0.237867	0.0395873	up	2.72525	2.72525	1.44639	LINC01058		103724387	ENSG00000225039		long intergenic non-protein coding RNA 1058
196051	0.182989	0.0182163	up	2.72028	2.72028	1.44375	PLPP4	DPPL2|PPAPDC1|PPAPDC1A	196051	ENSG00000203805	GO:0005886|GO:0005887|GO:0006644|GO:0007165|GO:0008195|GO:0038096|GO:0042802|GO:0046839	phospholipid phosphatase 4
441282	0.196416	0.0241702	up	2.71767	2.71767	1.44237	AKR1B15	AKR1B10L|AKR1B10L, AK1R1B7|AKR1R1B7	441282	ENSG00000227471	GO:0004303|GO:0005759|GO:0005829|GO:0006703|GO:0055114	aldo-keto reductase family 1 member B15
1983	0.12035	0.00555044	up	2.70874	2.70874	1.43762	EIF5	EIF-5|EIF-5A	1983	ENSG00000100664	GO:0001731|GO:0003723|GO:0003743|GO:0003924|GO:0005515|GO:0005525|GO:0005634|GO:0005737|GO:0005829|GO:0005886|GO:0006413|GO:0006446|GO:0008135|GO:0045296|GO:0071074|GO:0090630	eukaryotic translation initiation factor 5
27164	0.17658	0.0167395	up	2.69708	2.69708	1.4314	SALL3	ZNF796	27164	ENSG00000256463	GO:0003700|GO:0005634|GO:0006355|GO:0006366|GO:0007165|GO:0021891|GO:0022008|GO:0035136|GO:0035137|GO:0043565|GO:0044212|GO:0045879|GO:0046872	spalt like transcription factor 3
729359	0.147983	0.0103518	up	2.69691	2.69691	1.43131	PLIN4	KIAA1881|S3-12	729359	ENSG00000167676	GO:0005811|GO:0005829|GO:0005886|GO:0043231	perilipin 4
116236	0.0314784	0.000282008	up	2.69244	2.69244	1.42891	ABHD15		116236	ENSG00000168792	GO:0005576|GO:0016020|GO:0016788|GO:0044255	abhydrolase domain containing 15
7043	0.17692	0.0169385	up	2.69235	2.69235	1.42887	TGFB3	ARVD|ARVD1|LDS5|RNHF|TGF-beta3	7043	ENSG00000119699	GO:0000187|GO:0001666|GO:0001701|GO:0002576|GO:0005114|GO:0005125|GO:0005515|GO:0005576|GO:0005615|GO:0005634|GO:0005886|GO:0007179|GO:0007184|GO:0007435|GO:0007565|GO:0007568|GO:0008083|GO:0008156|GO:0008285|GO:0009986|GO:0010718|GO:0010862|GO:0010936|GO:0016049|GO:0030315|GO:0030501|GO:0030509|GO:0030512|GO:0030879|GO:0031012|GO:0031093|GO:0032570|GO:0032967|GO:0034616|GO:0034713|GO:0034714|GO:…	transforming growth factor beta 3
101929660	0.253806	0.0462899	up	2.68591	2.68591	1.42541	LINC02109		101929660			long intergenic non-protein coding RNA 2109
2635	0.124802	0.0061023	up	2.67891	2.67891	1.42165	GBP3		2635	ENSG00000117226	GO:0000139|GO:0003924|GO:0005515|GO:0005525|GO:0048471|GO:0051607	guanylate binding protein 3
5190	0.129667	0.00713312	up	2.67533	2.67533	1.41972	PEX6	HMLR2|PAF-2|PAF2|PBD4A|PDB4B|PXAAA1	5190	ENSG00000124587	GO:0001750|GO:0005515|GO:0005524|GO:0005737|GO:0005777|GO:0005778|GO:0005829|GO:0006625|GO:0007031|GO:0008022|GO:0016561|GO:0016887|GO:0032403|GO:0042623|GO:0050821|GO:0097733	peroxisomal biogenesis factor 6
357	0.113263	0.00472821	up	2.67285	2.67285	1.41838	SHROOM2	APXL|HSAPXL	357	ENSG00000146950	GO:0000902|GO:0002089|GO:0003779|GO:0005515|GO:0005856|GO:0005874|GO:0005886|GO:0005913|GO:0005923|GO:0007420|GO:0008013|GO:0008057|GO:0015280|GO:0016324|GO:0016477|GO:0030864|GO:0032401|GO:0032438|GO:0035725|GO:0043010|GO:0043482|GO:0043583|GO:0045176|GO:0048593|GO:0051015|GO:0051017|GO:0070062	shroom family member 2
23236	0.16333	0.0137607	up	2.6694	2.6694	1.41652	PLCB1	EIEE12|PI-PLC|PLC-154|PLC-I|PLC-beta-1|PLC154|PLCB1A|PLCB1B	23236	ENSG00000182621	GO:0000086|GO:0000790|GO:0004435|GO:0004871|GO:0005096|GO:0005509|GO:0005515|GO:0005521|GO:0005546|GO:0005634|GO:0005737|GO:0005829|GO:0007165|GO:0007213|GO:0007215|GO:0007223|GO:0007613|GO:0008277|GO:0016042|GO:0016607|GO:0019899|GO:0021987|GO:0031965|GO:0032735|GO:0035556|GO:0035722|GO:0035723|GO:0040019|GO:0042803|GO:0043209|GO:0043547|GO:0043647|GO:0045444|GO:0045663|GO:0045892|GO:0045893|GO:…	phospholipase C beta 1
56910	0.143717	0.00941686	up	2.66764	2.66764	1.41556	STARD7	GTT1	56910	ENSG00000084090	GO:0005741|GO:0006656|GO:0008289|GO:1903955	StAR related lipid transfer domain containing 7
3696	0.211737	0.0293909	up	2.66081	2.66081	1.41187	ITGB8		3696	ENSG00000105855	GO:0001573|GO:0004872|GO:0005102|GO:0005886|GO:0007155|GO:0007160|GO:0007229|GO:0008305|GO:0009986|GO:0010628|GO:0010629|GO:0030198|GO:0034686|GO:0051216|GO:0060674|GO:0070062|GO:1990430	integrin subunit beta 8
85409	0.255348	0.0468868	up	2.6567	2.6567	1.40963	NKD2	Naked2	85409	ENSG00000145506	GO:0005509|GO:0005515|GO:0005886|GO:0006887|GO:0010954|GO:0016055|GO:0016323|GO:0016328|GO:0019838|GO:0031410|GO:0031625|GO:0032036|GO:0032436|GO:0048210|GO:0051117|GO:0070382|GO:0071944|GO:0072661|GO:0090004|GO:0090090	naked cuticle homolog 2
55109	0.200729	0.0257796	up	2.65183	2.65183	1.40699	AGGF1	GPATC7|GPATCH7|HSU84971|HUS84971|VG5Q	55109	ENSG00000164252	GO:0001525|GO:0001570|GO:0001938|GO:0003676|GO:0005515|GO:0005576|GO:0005737|GO:0007155|GO:0045766|GO:0048471	angiogenic factor with G-patch and FHA domains 1
51161	0.250928	0.0448976	up	2.64983	2.64983	1.4059	C3orf18	G20	51161	ENSG00000088543	GO:0016021	chromosome 3 open reading frame 18
728661	0.126053	0.00641074	up	2.64946	2.64946	1.4057	SLC35E2B	SLC35E2	728661	ENSG00000189339	GO:0016021	solute carrier family 35 member E2B
253143	0.122274	0.00589637	up	2.64842	2.64842	1.40513	PRR14L	C22orf30	253143	ENSG00000183530		proline rich 14 like
91683	0.22516	0.0346479	up	2.64689	2.64689	1.4043	SYT12	SYT11|sytXII	91683	ENSG00000173227	GO:0005509|GO:0005544|GO:0005886|GO:0006906|GO:0016021|GO:0017158|GO:0019905|GO:0030054|GO:0030276|GO:0030672|GO:0046928|GO:0048791|GO:0048792|GO:0060291	synaptotagmin 12
22869	0.218705	0.0322166	up	2.64663	2.64663	1.40415	ZNF510		22869	ENSG00000081386	GO:0003677|GO:0005634|GO:0006351|GO:0006355|GO:0046872	zinc finger protein 510
7596	0.0189382	0.000137593	up	2.64636	2.64636	1.40401	ZNF45	KOX5|ZNF13	7596	ENSG00000124459	GO:0003677|GO:0003700|GO:0005654|GO:0006355|GO:0006367|GO:0007275|GO:0046872	zinc finger protein 45
629	0.158402	0.0125844	up	2.64422	2.64422	1.40284	CFB	AHUS4|ARMD14|BF|BFD|CFAB|CFBD|FB|FBI12|GBG|H2-Bf|PBF2	629	ENSG00000243649	GO:0001848|GO:0004252|GO:0005576|GO:0005615|GO:0005886|GO:0006508|GO:0006956|GO:0006957|GO:0030449|GO:0070062|GO:0072562	complement factor B
389741	0.229891	0.0365483	up	2.64178	2.64178	1.40151	GLIDR	LINC01172|TCONS_00015562	389741	ENSG00000278175		glioblastoma down-regulated RNA
2800	0.108438	0.00420832	up	2.63106	2.63106	1.39565	GOLGA1	golgin-97	2800	ENSG00000136935	GO:0000042|GO:0005515|GO:0005794|GO:0005802|GO:0005829|GO:0032580|GO:0048471	golgin A1
89801	0.21857	0.0321259	up	2.62866	2.62866	1.39433	PPP1R3F	HB2E|LL0XNC01-7P3.1|R3F	89801	ENSG00000049769	GO:0005979|GO:0016020|GO:0016021|GO:0019903|GO:2000465|GO:2001069	protein phosphatase 1 regulatory subunit 3F
8557	0.254184	0.0464665	up	2.61822	2.61822	1.38858	TCAP	CMD1N|CMH25|LGMD2G|T-cap|TELE|telethonin	8557	ENSG00000173991	GO:0001756|GO:0003009|GO:0003300|GO:0005515|GO:0005829|GO:0006461|GO:0007512|GO:0008307|GO:0014898|GO:0030018|GO:0030049|GO:0030240|GO:0030241|GO:0030674|GO:0030916|GO:0031432|GO:0031674|GO:0035994|GO:0035995|GO:0036122|GO:0044325|GO:0045214|GO:0048739|GO:0048769|GO:0050982|GO:0051373|GO:0055003|GO:0055008|GO:0060048|GO:0070080	titin-cap
79922	0.0808876	0.00202098	up	2.61725	2.61725	1.38805	MRM1		79922	ENSG00000278619	GO:0000451|GO:0000453|GO:0003723|GO:0005515|GO:0005739|GO:0005759|GO:0070039	mitochondrial rRNA methyltransferase 1
9849	0.144116	0.00952809	up	2.61429	2.61429	1.38642	ZNF518A	ZNF518	9849	ENSG00000177853	GO:0000981|GO:0003677|GO:0005634|GO:0006351|GO:0006357|GO:0046872	zinc finger protein 518A
11227	0.235059	0.0385578	up	2.59628	2.59628	1.37644	GALNT5	GALNAC-T5|GALNACT5	11227	ENSG00000136542	GO:0000139|GO:0004653|GO:0005575|GO:0006024|GO:0016021|GO:0016266|GO:0030246|GO:0046872	polypeptide N-acetylgalactosaminyltransferase 5
5032	0.256576	0.0475909	up	2.59489	2.59489	1.37567	P2RY11	P2Y11	5032	ENSG00000244165	GO:0001973|GO:0004872|GO:0005622|GO:0005886|GO:0005887|GO:0006952|GO:0007186|GO:0007190|GO:0007200|GO:0019722|GO:0023041|GO:0030594|GO:0035589|GO:0045028|GO:0045031|GO:0071318	purinergic receptor P2Y11
11346	0.243158	0.0415211	up	2.59456	2.59456	1.37549	SYNPO		11346	ENSG00000171992	GO:0003779|GO:0005515|GO:0005634|GO:0005923|GO:0008542|GO:0014069|GO:0015629|GO:0030018|GO:0032233|GO:0043197|GO:0043204|GO:0045211|GO:0048169|GO:0097444|GO:0098886|GO:1905355	synaptopodin
64388	0.151125	0.010932	up	2.58955	2.58955	1.3727	GREM2	CKTSF1B2|DAND3|PRDC|STHAG9	64388	ENSG00000180875	GO:0005125|GO:0005576|GO:0005615|GO:0008201|GO:0010172|GO:0019221|GO:0030509|GO:0036122|GO:0038098|GO:0042803|GO:0048263|GO:0060300	gremlin 2, DAN family BMP antagonist
55335	0.205089	0.0272279	up	2.58745	2.58745	1.37153	NIPSNAP3B	FP944|NIPSNAP3|SNAP1	55335	ENSG00000165028	GO:0005739	nipsnap homolog 3B
6654	0.134236	0.00791119	up	2.58639	2.58639	1.37094	SOS1	GF1|GGF1|GINGF|HGF|NS4	6654	ENSG00000115904	GO:0000165|GO:0001782|GO:0001942|GO:0003209|GO:0003344|GO:0003677|GO:0005085|GO:0005088|GO:0005089|GO:0005096|GO:0005515|GO:0005737|GO:0005829|GO:0005886|GO:0007165|GO:0007173|GO:0007265|GO:0007296|GO:0007411|GO:0008286|GO:0014069|GO:0017124|GO:0033081|GO:0035023|GO:0035264|GO:0038095|GO:0038128|GO:0042129|GO:0043025|GO:0043065|GO:0043547|GO:0045742|GO:0046982|GO:0048011|GO:0048514|GO:0050900|GO:…	SOS Ras/Rac guanine nucleotide exchange factor 1
5798	0.252468	0.0455833	up	2.5858	2.5858	1.37061	PTPRN	IA-2|IA-2/PTP|IA2|ICA512|R-PTP-N	5798	ENSG00000054356	GO:0000302|GO:0001553|GO:0004725|GO:0005515|GO:0005634|GO:0005768|GO:0005794|GO:0005886|GO:0006351|GO:0008021|GO:0008134|GO:0016021|GO:0019221|GO:0030054|GO:0030073|GO:0030141|GO:0030424|GO:0030507|GO:0030658|GO:0032868|GO:0035773|GO:0043025|GO:0043204|GO:0043627|GO:0043679|GO:0044389|GO:0045202|GO:0045944|GO:0051020|GO:0051591|GO:1904692|GO:1990502	protein tyrosine phosphatase, receptor type N
124590	0.253806	0.0462555	up	2.58536	2.58536	1.37036	USH1G	ANKS4A|SANS	124590	ENSG00000182040	GO:0001917|GO:0005515|GO:0005829|GO:0005886|GO:0007605|GO:0015629|GO:0030507|GO:0032391|GO:0036064|GO:0042472|GO:0042803|GO:0045494|GO:0050953|GO:0050957|GO:0060122	USH1 protein network component sans
8942	0.212303	0.0295337	up	2.58204	2.58204	1.36851	KYNU	KYNUU	8942	ENSG00000115919	GO:0005739|GO:0005829|GO:0006569|GO:0009435|GO:0019441|GO:0019442|GO:0019805|GO:0030170|GO:0030429|GO:0034341|GO:0034516|GO:0042803|GO:0043420|GO:0097053	kynureninase
5567	0.0819368	0.00205474	up	2.58201	2.58201	1.3685	PRKACB	PKA C-beta|PKACB	5567	ENSG00000142875	GO:0000287|GO:0001843|GO:0002223|GO:0003091|GO:0004674|GO:0004691|GO:0005515|GO:0005524|GO:0005654|GO:0005813|GO:0005829|GO:0005886|GO:0005952|GO:0006468|GO:0007165|GO:0007188|GO:0007596|GO:0016301|GO:0031625|GO:0034199|GO:0034380|GO:0045171|GO:0048471|GO:0051447|GO:0070062|GO:0070613|GO:0071377|GO:0097338|GO:0097546|GO:1901621	protein kinase cAMP-activated catalytic subunit beta
9644	0.133884	0.00785293	up	2.57597	2.57597	1.36511	SH3PXD2A	FISH|SH3MD1|TKS5	9644	ENSG00000107957	GO:0002102|GO:0005515|GO:0005829|GO:0006801|GO:0016176|GO:0030054|GO:0030198|GO:0035091|GO:0042995|GO:0043085|GO:0055114|GO:0071800|GO:0072675	SH3 and PX domains 2A
91894	0.0445251	0.000588712	up	2.57156	2.57156	1.36265	C11orf52		91894	ENSG00000149300	GO:0070062	chromosome 11 open reading frame 52
123920	0.142277	0.00903356	up	2.57156	2.57156	1.36265	CMTM3	BNAS2|CKLFSF3	123920	ENSG00000140931	GO:0005125|GO:0005515|GO:0005615|GO:0005737|GO:0006935|GO:0016021|GO:0031965|GO:0050861	CKLF like MARVEL transmembrane domain containing 3
100033432	0.0097595	2.72454e-05	up	2.56468	2.56468	1.35878	SNORD116-21	HBII-85-21	100033432	ENSG00000277785		small nucleolar RNA, C/D box 116-21
10742	0.0878023	0.00252349	up	2.56347	2.56347	1.3581	RAI2		10742	ENSG00000131831	GO:0003674|GO:0005515|GO:0005575|GO:0009790	retinoic acid induced 2
634	0.108954	0.00434431	up	2.56262	2.56262	1.35762	CEACAM1	BGP|BGP1|BGPI	634	ENSG00000079385	GO:0001525|GO:0001558|GO:0001568|GO:0001915|GO:0002859|GO:0003674|GO:0003779|GO:0005515|GO:0005886|GO:0005887|GO:0005911|GO:0005912|GO:0006469|GO:0007155|GO:0007156|GO:0007229|GO:0009925|GO:0009986|GO:0010594|GO:0014066|GO:0015125|GO:0015721|GO:0016020|GO:0016021|GO:0016324|GO:0016328|GO:0016477|GO:0019900|GO:0019903|GO:0030054|GO:0030334|GO:0030658|GO:0030853|GO:0031005|GO:0031528|GO:0032692|GO:…	carcinoembryonic antigen related cell adhesion molecule 1
100528019	0.0423921	0.000520265	up	2.56239	2.56239	1.35749	HSPB2-C11orf52		100528019	ENSG00000254445		HSPB2-C11orf52 readthrough (NMD candidate)
56101	0.16363	0.0140413	up	2.56129	2.56129	1.35687	PCDHGB5	PCDH-GAMMA-B5	56101	ENSG00000276547	GO:0003674|GO:0005509|GO:0005887|GO:0007155|GO:0007156|GO:0007267|GO:0007399|GO:0008150|GO:0070062	protocadherin gamma subfamily B, 5
54925	0.183727	0.0194886	up	2.55943	2.55943	1.35582	ZSCAN32	HCCS-5|ZNF434	54925	ENSG00000140987	GO:0000981|GO:0003677|GO:0005515|GO:0005634|GO:0006351|GO:0006357|GO:0046872	zinc finger and SCAN domain containing 32
3575	0.22655	0.0350662	up	2.55929	2.55929	1.35574	IL7R	CD127|CDW127|IL-7R-alpha|IL7RA|ILRA	3575	ENSG00000168685	GO:0000018|GO:0000902|GO:0001915|GO:0002377|GO:0003823|GO:0004917|GO:0005515|GO:0005576|GO:0005886|GO:0006955|GO:0007165|GO:0007166|GO:0008361|GO:0009897|GO:0010628|GO:0016021|GO:0016049|GO:0030217|GO:0033089|GO:0038111|GO:0042100|GO:0048535|GO:0048872	interleukin 7 receptor
100286844	0.197481	0.0244088	up	2.55867	2.55867	1.3554	BCDIN3D-AS1		100286844	ENSG00000258057		BCDIN3D antisense RNA 1
1186	0.117323	0.00510206	up	2.55425	2.55425	1.3529	CLCN7	CLC-7|CLC7|OPTA2|OPTB4|PPP1R63	1186	ENSG00000103249	GO:0005247|GO:0005254|GO:0005524|GO:0005765|GO:0006810|GO:0009268|GO:0015297|GO:0016020|GO:0016021|GO:0031410|GO:0034220|GO:1902476|GO:1903959	chloride voltage-gated channel 7
4940	0.256783	0.0479729	up	2.5441	2.5441	1.34716	OAS3	p100|p100OAS	4940	ENSG00000111331	GO:0001730|GO:0003725|GO:0005515|GO:0005524|GO:0005615|GO:0005654|GO:0005737|GO:0005829|GO:0005886|GO:0006139|GO:0009615|GO:0043231|GO:0045071|GO:0046872|GO:0051607|GO:0060333|GO:0060337|GO:0060700	2'-5'-oligoadenylate synthetase 3
220929	0.156075	0.0120045	up	2.54301	2.54301	1.34654	ZNF438	bA330O11.1	220929	ENSG00000183621	GO:0003677|GO:0005634|GO:0005654|GO:0005829|GO:0006351|GO:0006355|GO:0046872	zinc finger protein 438
84253	0.0845422	0.00221855	up	2.54253	2.54253	1.34627	GARNL3	bA356B19.1	84253	ENSG00000136895	GO:0005096|GO:0043547|GO:0051056	GTPase activating Rap/RanGAP domain like 3
8581	0.217535	0.0318646	up	2.53583	2.53583	1.34246	LY6D	E48|Ly-6D	8581	ENSG00000167656	GO:0005576|GO:0005886|GO:0006501|GO:0007155|GO:0009986|GO:0016020|GO:0030098|GO:0031225|GO:0035634	lymphocyte antigen 6 family member D
55238	0.183727	0.0191747	up	2.52781	2.52781	1.33789	SLC38A7	SNAT7	55238	ENSG00000103042	GO:0005290|GO:0005313|GO:0005515|GO:0006814|GO:0006867|GO:0006868|GO:0015179|GO:0015180|GO:0015182|GO:0015183|GO:0015186|GO:0015190|GO:0015191|GO:0015194|GO:0015803|GO:0015808|GO:0015810|GO:0015821|GO:0015825|GO:0016021|GO:0030424|GO:0043025|GO:0089709|GO:0089711|GO:0089712	solute carrier family 38 member 7
56999	0.129667	0.00705093	up	2.5278	2.5278	1.33788	ADAMTS9		56999	ENSG00000163638	GO:0004222|GO:0005578|GO:0005615|GO:0005783|GO:0006508|GO:0006516|GO:0007275|GO:0008237|GO:0008270|GO:0009986|GO:0015031|GO:0016192|GO:0031012|GO:0045636	ADAM metallopeptidase with thrombospondin type 1 motif 9
4254	0.0305742	0.000264903	up	2.52267	2.52267	1.33495	KITLG	DCUA|DFNA69|FPH2|FPHH|KL-1|Kitl|MGF|SCF|SF|SHEP7	4254	ENSG00000049130	GO:0000165|GO:0001541|GO:0001755|GO:0002687|GO:0002763|GO:0005088|GO:0005125|GO:0005173|GO:0005515|GO:0005576|GO:0005615|GO:0005737|GO:0005856|GO:0005886|GO:0007155|GO:0007165|GO:0008083|GO:0008283|GO:0008584|GO:0014066|GO:0016021|GO:0030027|GO:0030175|GO:0033026|GO:0035162|GO:0035234|GO:0043406|GO:0043547|GO:0045636|GO:0045740|GO:0046579|GO:0046854|GO:0046934|GO:0048015|GO:0050731|GO:0070668|GO:…	KIT ligand
492311	0.243212	0.0415414	up	2.5134	2.5134	1.32964	IGIP	C5orf53	492311	ENSG00000182700	GO:0005576	IgA inducing protein
54931	0.097681	0.00326191	up	2.51291	2.51291	1.32936	TRMT10C	COXPD30|HNYA|MRPP1|RG9MTD1	54931	ENSG00000174173	GO:0000964|GO:0003723|GO:0005515|GO:0005654|GO:0005739|GO:0005759|GO:0009019|GO:0016429|GO:0030678|GO:0042645|GO:0070131|GO:0070901|GO:0090646	tRNA methyltransferase 10C, mitochondrial RNase P subunit
3430	0.234388	0.0380775	up	2.51256	2.51256	1.32916	IFI35	IFP35	3430	ENSG00000068079	GO:0005515|GO:0005634|GO:0005829|GO:0060337	interferon induced protein 35
23285	0.131524	0.00740849	up	2.5125	2.5125	1.32912	KIAA1107		23285	ENSG00000069712		KIAA1107
440465	0.229891	0.0364928	up	2.51053	2.51053	1.32799	BAIAP2-AS1		440465	ENSG00000226137		BAIAP2 antisense RNA 1 (head to head)
26268	0.21256	0.0296395	up	2.50898	2.50898	1.3271	FBXO9	FBX9|NY-REN-57|VCIA1|dJ341E18.2	26268	ENSG00000112146	GO:0000151|GO:0000209|GO:0004842|GO:0005515|GO:0005737|GO:0005829|GO:0016567|GO:0019005|GO:0031146|GO:0032006|GO:0043687|GO:0045087|GO:0045444	F-box protein 9
1836	0.256494	0.0474046	up	2.50546	2.50546	1.32508	SLC26A2	D5S1708|DTD|DTDST|EDM4|MST153|MSTP157	1836	ENSG00000155850	GO:0001503|GO:0005254|GO:0005886|GO:0005887|GO:0006811|GO:0008271|GO:0015106|GO:0015116|GO:0015301|GO:0015701|GO:0016020|GO:0019531|GO:0019532|GO:0042391|GO:0050428|GO:0051453|GO:0070062|GO:1902358|GO:1902476	solute carrier family 26 member 2
9111	0.1375	0.0083899	up	2.50415	2.50415	1.32432	NMI		9111	ENSG00000123609	GO:0003712|GO:0005515|GO:0005654|GO:0005737|GO:0005829|GO:0006366|GO:0006954|GO:0007259|GO:0042802|GO:0045355|GO:0045358|GO:0045824|GO:0060333|GO:1902524|GO:1903506	N-myc and STAT interactor
55080	0.119817	0.00548873	up	2.49831	2.49831	1.32095	TAPBPL	TAPBP-R|TAPBPR	55080	ENSG00000139192	GO:0000139|GO:0002376|GO:0002590|GO:0005789|GO:0005886|GO:0016021|GO:0032403	TAP binding protein like
692111	0.223239	0.0336605	up	2.4878	2.4878	1.31487	SNORD71	HBII-239|MIRN768|hsa-mir-768	692111	ENSG00000223224		small nucleolar RNA, C/D box 71
80000	0.117446	0.00515075	up	2.48751	2.48751	1.3147	GREB1L	C18orf6|KIAA1772	80000	ENSG00000141449	GO:0016021	growth regulation by estrogen in breast cancer 1 like
643707	0.233145	0.0376335	up	2.48658	2.48658	1.31416	GOLGA6L4		643707	ENSG00000184206	GO:0005794	golgin A6 family-like 4
84305	0.222633	0.0333246	up	2.48431	2.48431	1.31285	PYM1	PYM|WIBG	84305	ENSG00000170473	GO:0000184|GO:0003723|GO:0005515|GO:0005634|GO:0005654|GO:0005730|GO:0005829|GO:0030054|GO:0035145|GO:0043022|GO:0045727|GO:1903259	PYM homolog 1, exon junction complex associated factor
143689	0.183638	0.0188225	up	2.48285	2.48285	1.312	PIWIL4	HIWI2|MIWI2	143689	ENSG00000134627	GO:0004521|GO:0005634|GO:0005737|GO:0006417|GO:0007275|GO:0007283|GO:0010529|GO:0030154|GO:0031047|GO:0034584|GO:0034587|GO:0043046|GO:0043186|GO:0051321|GO:0071547	piwi like RNA-mediated gene silencing 4
121227	0.186146	0.0203728	up	2.48167	2.48167	1.31131	LRIG3	LIG3	121227	ENSG00000139263	GO:0005615|GO:0005886|GO:0016021|GO:0030659|GO:0032474	leucine rich repeats and immunoglobulin like domains 3
57186	0.244397	0.0419908	up	2.48157	2.48157	1.31125	RALGAPA2	AS250|C20orf74|bA287B20.1|dJ1049G11|dJ1049G11.4|p220	57186	ENSG00000188559	GO:0005096|GO:0005615|GO:0005737|GO:0005829|GO:0005886|GO:0046982|GO:0051056|GO:0090630	Ral GTPase activating protein catalytic alpha subunit 2
3221	0.122226	0.00586183	up	2.47361	2.47361	1.30662	HOXC4	HOX3|HOX3E|cp19	3221	ENSG00000198353	GO:0003700|GO:0005515|GO:0005634|GO:0006351|GO:0006355|GO:0009952|GO:0043565|GO:0048562|GO:0051216|GO:0071837	homeobox C4
55449	0.117323	0.00510286	up	2.46744	2.46744	1.30301	DHRS4-AS1	AS1DHRS4|C14orf167|C14orf67|DHRS4AS1|PRO1488	55449	ENSG00000215256		DHRS4 antisense RNA 1
130535	0.187755	0.0214124	up	2.46723	2.46723	1.30289	KCTD18	6530404F10Rik	130535	ENSG00000155729	GO:0051260	potassium channel tetramerization domain containing 18
22841	0.14385	0.00943493	up	2.46681	2.46681	1.30265	RAB11FIP2	Rab11-FIP2|nRip11	22841	ENSG00000107560	GO:0003091|GO:0005515|GO:0005654|GO:0005768|GO:0005886|GO:0017137|GO:0019901|GO:0030010|GO:0030659|GO:0035773|GO:0042803|GO:0043231|GO:0045055|GO:0055038|GO:1903078	RAB11 family interacting protein 2
124790	0.154951	0.011873	up	2.46327	2.46327	1.30057	HEXIM2	L3	124790	ENSG00000168517	GO:0000122|GO:0004861|GO:0005515|GO:0005634|GO:0005654|GO:0005737|GO:0005829|GO:0006351|GO:0016607|GO:0017069|GO:0042802|GO:0045736|GO:0045892|GO:0097322	hexamethylene bisacetamide inducible 2
9895	0.0366818	0.000412173	up	2.46007	2.46007	1.2987	TECPR2	KIAA0329|SPG49	9895	ENSG00000196663	GO:0005515|GO:0006914	tectonin beta-propeller repeat containing 2
22899	0.151117	0.0109246	up	2.45114	2.45114	1.29345	ARHGEF15	ARGEF15|E5|Ephexin5|Vsm-RhoGEF	22899	ENSG00000198844	GO:0005089|GO:0005096|GO:0005515|GO:0005737|GO:0030425|GO:0035023|GO:0043547|GO:0050790|GO:0051496|GO:0061299|GO:2000297	Rho guanine nucleotide exchange factor 15
9870	0.187207	0.0210523	up	2.44702	2.44702	1.29103	AREL1	FIEL1|KIAA0317	9870	ENSG00000119682	GO:0004842|GO:0005829|GO:0006915|GO:0042787|GO:0043066	apoptosis resistant E3 ubiquitin protein ligase 1
114796	0.223684	0.034016	up	2.44171	2.44171	1.28789	PSMG3-AS1		114796	ENSG00000230487		PSMG3 antisense RNA 1 (head to head)
2074	0.165589	0.0143695	up	2.44103	2.44103	1.28749	ERCC6	ARMD5|CKN2|COFS|COFS1|CSB|POF11|RAD26|UVSS1	2074	ENSG00000225830	GO:0000303|GO:0003677|GO:0003678|GO:0003682|GO:0005515|GO:0005524|GO:0005634|GO:0005654|GO:0005730|GO:0005794|GO:0005829|GO:0006283|GO:0006284|GO:0006290|GO:0006362|GO:0006366|GO:0006979|GO:0007256|GO:0007257|GO:0008022|GO:0008023|GO:0008094|GO:0008630|GO:0009411|GO:0009636|GO:0010165|GO:0010224|GO:0010332|GO:0030296|GO:0032403|GO:0032784|GO:0032786|GO:0035264|GO:0045494|GO:0045815|GO:0047485|GO:…	ERCC excision repair 6, chromatin remodeling factor
90634	0.158525	0.0126978	up	2.43884	2.43884	1.2862	N4BP2L1	CG018	90634	ENSG00000139597		NEDD4 binding protein 2 like 1
23169	0.228973	0.0362209	up	2.43475	2.43475	1.28378	SLC35D1	UGTREL7	23169	ENSG00000116704	GO:0005461|GO:0005789|GO:0006065|GO:0008643|GO:0015787|GO:0016021|GO:0030206|GO:0048706|GO:0090481	solute carrier family 35 member D1
127002	0.255952	0.0472172	up	2.43367	2.43367	1.28313	ATXN7L2		127002	ENSG00000162650		ataxin 7 like 2
80818	0.0648551	0.00120364	up	2.4326	2.4326	1.2825	ZNF436	ZNF|Zfp46	80818	ENSG00000125945	GO:0003677|GO:0003700|GO:0005515|GO:0005654|GO:0005829|GO:0006351|GO:0006355|GO:0046872	zinc finger protein 436
5288	0.116086	0.00498874	up	2.43256	2.43256	1.28247	PIK3C2G	PI3K-C2-gamma|PI3K-C2GAMMA	5288	ENSG00000139144	GO:0005524|GO:0005829|GO:0005886|GO:0005942|GO:0006661|GO:0006935|GO:0008150|GO:0016303|GO:0016307|GO:0035005|GO:0035091|GO:0036092|GO:0039694|GO:0046854|GO:0048015	phosphatidylinositol-4-phosphate 3-kinase catalytic subunit type 2 gamma
9836	0.239907	0.0402515	up	2.42741	2.42741	1.27942	LCMT2	PPM2|TYW4	9836	ENSG00000168806	GO:0005515|GO:0005737|GO:0005829|GO:0006400|GO:0008175|GO:0008757|GO:0030488|GO:0031591	leucine carboxyl methyltransferase 2
10863	0.108954	0.00428716	up	2.42451	2.42451	1.27769	ADAM28	ADAM 28|MDC-L|MDCL|eMDC II|eMDCII	10863	ENSG00000042980	GO:0004222|GO:0005576|GO:0005739|GO:0005886|GO:0006508|GO:0007283|GO:0008237|GO:0016021|GO:0046872	ADAM metallopeptidase domain 28
3675	0.126751	0.00650913	up	2.4204	2.4204	1.27524	ITGA3	CD49C|FRP-2|GAP-B3|GAPB3|ILNEB|MSK18|VCA-2|VL3A|VLA3a	3675	ENSG00000005884	GO:0001764|GO:0001948|GO:0001968|GO:0002020|GO:0005178|GO:0005515|GO:0005518|GO:0005886|GO:0005925|GO:0007160|GO:0007229|GO:0007507|GO:0007613|GO:0008305|GO:0009897|GO:0009986|GO:0010628|GO:0010634|GO:0010811|GO:0010976|GO:0016323|GO:0017015|GO:0019904|GO:0030111|GO:0030198|GO:0030324|GO:0030426|GO:0030510|GO:0031345|GO:0031527|GO:0034667|GO:0034698|GO:0035024|GO:0035640|GO:0042493|GO:0043235|GO:…	integrin subunit alpha 3
2256	0.0628115	0.00114512	up	2.41872	2.41872	1.27424	FGF11	FGF-11|FHF-3|FHF3	2256	ENSG00000161958	GO:0005576|GO:0007165|GO:0007267|GO:0007399|GO:0008083	fibroblast growth factor 11
25799	0.0728147	0.00153926	up	2.41795	2.41795	1.27378	ZNF324	ZF5128|ZNF324A	25799	ENSG00000083812	GO:0003677|GO:0005634|GO:0006351|GO:0006355|GO:0046872	zinc finger protein 324
54981	0.170136	0.0154935	up	2.41528	2.41528	1.27219	NMRK1	C9orf95|NRK1|bA235O14.2	54981	ENSG00000106733	GO:0005515|GO:0005524|GO:0005829|GO:0009435|GO:0016310|GO:0019674|GO:0046872|GO:0050262|GO:0061769	nicotinamide riboside kinase 1
152789	0.249608	0.0442957	up	2.40995	2.40995	1.26901	JAKMIP1	Gababrbp|JAMIP1|MARLIN1	152789	ENSG00000152969	GO:0003723|GO:0005515|GO:0005737|GO:0005874|GO:0008017|GO:0015031|GO:0019894|GO:0019898|GO:0019900|GO:0030529|GO:0050811|GO:0050890	janus kinase and microtubule interacting protein 1
84939	0.119184	0.00540043	up	2.40486	2.40486	1.26595	MUM1	EXPAND1|HSPC211|MUM-1	84939	ENSG00000160953	GO:0005515|GO:0005634|GO:0005829|GO:0006281|GO:0006325|GO:0031491	melanoma associated antigen (mutated) 1
79092	0.113263	0.00473824	up	2.39952	2.39952	1.26275	CARD14	BIMP2|CARMA2|PRP|PSORS2|PSS1	79092	ENSG00000141527	GO:0001934|GO:0005737|GO:0005886|GO:0006915|GO:0007250|GO:0033209|GO:0043066|GO:0050700|GO:0051092	caspase recruitment domain family member 14
79020	0.170867	0.0156217	up	2.39945	2.39945	1.2627	C7orf25		79020	ENSG00000136197	GO:0005515	chromosome 7 open reading frame 25
2069	0.2367	0.0391468	up	2.39835	2.39835	1.26204	EREG	EPR|ER|Ep	2069	ENSG00000124882	GO:0000165|GO:0001525|GO:0001550|GO:0001556|GO:0001819|GO:0004713|GO:0005088|GO:0005154|GO:0005515|GO:0005576|GO:0005615|GO:0005622|GO:0005887|GO:0007143|GO:0007173|GO:0007267|GO:0008083|GO:0008284|GO:0008285|GO:0009299|GO:0009653|GO:0009887|GO:0014066|GO:0018108|GO:0019221|GO:0030216|GO:0030728|GO:0038128|GO:0042060|GO:0042108|GO:0042327|GO:0042700|GO:0043434|GO:0043547|GO:0043616|GO:0045089|GO:…	epiregulin
49854	0.16644	0.0146532	up	2.39697	2.39697	1.26121	ZBTB21	ZNF295	49854	ENSG00000173276	GO:0005634|GO:0005654|GO:0005829|GO:0006351|GO:0006355|GO:0008327|GO:0046872	zinc finger and BTB domain containing 21
23673	0.0493972	0.000724013	up	2.39537	2.39537	1.26025	STX12	STX13|STX14	23673	ENSG00000117758	GO:0000045|GO:0000139|GO:0000149|GO:0000407|GO:0005484|GO:0005515|GO:0006886|GO:0006906|GO:0010008|GO:0012505|GO:0016021|GO:0031083|GO:0031201|GO:0031982|GO:0033344|GO:0045121|GO:0045335|GO:0048278|GO:0050821|GO:0070062	syntaxin 12
26267	0.105116	0.003828	up	2.39486	2.39486	1.25994	FBXO10	FBX10|PRMT11	26267	ENSG00000147912|ENSG00000256966	GO:0000151|GO:0000209|GO:0004842|GO:0005515|GO:0005737|GO:0005829|GO:0006915|GO:0016567|GO:0042787|GO:0042981|GO:0043687	F-box protein 10
146050	0.150709	0.0108271	up	2.39367	2.39367	1.25923	ZSCAN29	ZNF690|Zfp690	146050	ENSG00000140265	GO:0000981|GO:0003677|GO:0005634|GO:0006351|GO:0006357|GO:0046872	zinc finger and SCAN domain containing 29
389161	0.0845422	0.00224684	up	2.38826	2.38826	1.25596	ANKUB1	C3orf16	389161	ENSG00000206199		ankyrin repeat and ubiquitin domain containing 1
84922	0.0506255	0.00080416	up	2.38562	2.38562	1.25436	FIZ1	ZNF798	84922	ENSG00000179943	GO:0001934|GO:0003676|GO:0005634|GO:0005737|GO:0006351|GO:0006355|GO:0030971|GO:0046872	FLT3 interacting zinc finger 1
284889	0.127943	0.00675617	up	2.38204	2.38204	1.25219	MIF-AS1	MIF-AS	284889			MIF antisense RNA 1
65124	0.226434	0.0350099	up	2.38196	2.38196	1.25215	SOWAHC	ANKRD57|C2orf26	65124	ENSG00000198142		sosondowah ankyrin repeat domain family member C
23551	0.248424	0.0435289	up	2.38186	2.38186	1.25209	RASD2	MGC:4834|Rhes|TEM2	23551	ENSG00000100302	GO:0001963|GO:0003924|GO:0005525|GO:0005622|GO:0005886|GO:0007264|GO:0007626|GO:0031397|GO:0031624|GO:0031681|GO:0033235|GO:0043548|GO:0043949|GO:0051897	RASD family member 2
10936	0.1381	0.00849774	up	2.37798	2.37798	1.24974	GPR75	GPRchr2|WI31133	10936	ENSG00000119737	GO:0004930|GO:0005887|GO:0007186|GO:0016493|GO:0070098|GO:1901214	G protein-coupled receptor 75
51458	0.235041	0.0385267	up	2.37687	2.37687	1.24906	RHCG	C15orf6|PDRC2|RHGK|SLC42A3	51458	ENSG00000140519	GO:0005886|GO:0005887|GO:0006873|GO:0006885|GO:0008519|GO:0015695|GO:0015696|GO:0015837|GO:0016323|GO:0016324|GO:0030506|GO:0030855|GO:0031410|GO:0042592|GO:0070062|GO:0070634|GO:0072488	Rh family C glycoprotein
81627	0.100167	0.00345794	up	2.37671	2.37671	1.24896	TRMT1L	C1orf25|MST070|MSTP070|TRM1L|bG120K12.3	81627	ENSG00000121486	GO:0000049|GO:0003723|GO:0004809|GO:0007610|GO:0030488|GO:0046872	tRNA methyltransferase 1 like
84765	0.108954	0.00432408	up	2.37645	2.37645	1.24881	ZNF577		84765	ENSG00000161551	GO:0003677|GO:0003700|GO:0005634|GO:0006351|GO:0006355|GO:0046872	zinc finger protein 577
126792	0.117446	0.00515242	up	2.37057	2.37057	1.24523	B3GALT6	EDSP2|SEMDJL1|beta3GalT6	126792	ENSG00000176022	GO:0000139|GO:0005797|GO:0006024|GO:0006486|GO:0008499|GO:0015012|GO:0016020|GO:0016021|GO:0030203|GO:0030206|GO:0032580|GO:0035250|GO:0047220	beta-1,3-galactosyltransferase 6
80022	0.116292	0.00500643	up	2.36976	2.36976	1.24474	MYO15B	MYO15BP	80022	ENSG00000266714		myosin XVB
9993	0.141063	0.00894324	up	2.36473	2.36473	1.24168	DGCR2	DGS-C|IDD|LAN|SEZ-12	9993	ENSG00000070413	GO:0007155|GO:0009887|GO:0016021|GO:0030246|GO:0050890	DiGeorge syndrome critical region gene 2
353288	0.145622	0.0100181	up	2.35688	2.35688	1.23688	KRT26	CK26|K25|K25IRS2|K26|KRT25B	353288	ENSG00000186393	GO:0005198|GO:0005829|GO:0005882|GO:0031424|GO:0070062|GO:0070268	keratin 26
3889	0.217986	0.0319502	up	2.35546	2.35546	1.23601	KRT83	HB3|Hb-3|KRTHB3	3889	ENSG00000170523	GO:0005198|GO:0005515|GO:0005615|GO:0005829|GO:0007568|GO:0008544|GO:0031424|GO:0042633|GO:0045095|GO:0070268	keratin 83
102465438	0.0472339	0.000657165	up	2.35483	2.35483	1.23562	MIR6732	hsa-mir-6732	102465438	ENSG00000283724		microRNA 6732
140545	0.216208	0.0312972	up	2.35191	2.35191	1.23383	RNF32	FKSG33|HSD15|LMBR2	140545	ENSG00000105982	GO:0005515|GO:0005768|GO:0016235|GO:0046872	ring finger protein 32
55534	0.14385	0.00944899	up	2.34687	2.34687	1.23074	MAML3	CAGH3|ERDA3|GDN|MAM-2|MAM2|TNRC3	55534	ENSG00000196782	GO:0003713|GO:0005634|GO:0005654|GO:0006367|GO:0007219|GO:0007221|GO:0016607|GO:0045944	mastermind like transcriptional coactivator 3
23037	0.186146	0.0207337	up	2.3412	2.3412	1.22725	PDZD2	AIPC|PAPIN|PDZK3|PIN1	23037	ENSG00000133401	GO:0005576|GO:0005634|GO:0005737|GO:0005783|GO:0005911|GO:0007155	PDZ domain containing 2
4615	0.25509	0.0468163	up	2.33764	2.33764	1.22505	MYD88	MYD88D	4615	ENSG00000172936	GO:0002224|GO:0002755|GO:0005123|GO:0005515|GO:0005634|GO:0005737|GO:0005829|GO:0005886|GO:0006915|GO:0006954|GO:0007165|GO:0007166|GO:0010008|GO:0032481|GO:0032740|GO:0032747|GO:0032755|GO:0034162|GO:0042802|GO:0043066|GO:0043123|GO:0043621|GO:0050727|GO:0050830|GO:0051092|GO:0060337|GO:0070555|GO:0070935|GO:0070976|GO:0071260	myeloid differentiation primary response 88
4238	0.0805741	0.00195921	up	2.33727	2.33727	1.22483	MFAP3		4238	ENSG00000037749	GO:0005576|GO:0005886|GO:0016021	microfibril associated protein 3
197407	0.010828	5.42379e-05	up	2.33652	2.33652	1.22436	ZNF48	ZNF553	197407	ENSG00000180035	GO:0003677|GO:0005634|GO:0006351|GO:0006355|GO:0046872	zinc finger protein 48
50964	0.16363	0.0138697	up	2.33365	2.33365	1.22259	SOST	CDD|DAND6|SOST1|VBCH	50964	ENSG00000167941	GO:0001503|GO:0005515|GO:0005576|GO:0005578|GO:0005615|GO:0005794|GO:0008134|GO:0008201|GO:0009612|GO:0016055|GO:0030279|GO:0030514|GO:0031012|GO:0031333|GO:0043234|GO:0045893|GO:0071374|GO:0090090|GO:2000054	sclerostin
222658	0.146326	0.0101538	up	2.32969	2.32969	1.22014	KCTD20	C6orf69|dJ108K11.3	222658	ENSG00000112078	GO:0005737|GO:0042327	potassium channel tetramerization domain containing 20
83742	0.144116	0.00958971	up	2.3286	2.3286	1.21947	MARVELD1	GB14|MARVD1|MRVLDC1|bA548K23.8	83742	ENSG00000155254	GO:0001766|GO:0005634|GO:0005737|GO:0005856|GO:0005886|GO:0007049|GO:0008104|GO:0016021|GO:0019911|GO:0042552|GO:0045121	MARVEL domain containing 1
285590	0.245572	0.0424986	up	2.32658	2.32658	1.21821	SH3PXD2B	FAD49|FTHS|HOFI|KIAA1295|TKS4|TSK4	285590	ENSG00000174705	GO:0001501|GO:0001654|GO:0002051|GO:0002102|GO:0005515|GO:0005737|GO:0006801|GO:0007507|GO:0010314|GO:0010628|GO:0016176|GO:0022617|GO:0030054|GO:0032266|GO:0040018|GO:0042169|GO:0042995|GO:0043085|GO:0045600|GO:0048705|GO:0051496|GO:0055114|GO:0060348|GO:0060378|GO:0060612|GO:0070273|GO:0071800|GO:0072657|GO:0080025|GO:1904179|GO:1904888	SH3 and PX domains 2B
399979	0.258757	0.0490423	up	2.32503	2.32503	1.21725	SNX19	CHET8	399979	ENSG00000120451	GO:0002062|GO:0005515|GO:0005737|GO:0006887|GO:0030073|GO:0030659|GO:0031901|GO:0032266|GO:1990502	sorting nexin 19
138639	0.106694	0.0040645	up	2.32276	2.32276	1.21584	PTPDC1	PTP9Q22	138639	ENSG00000158079	GO:0004725|GO:0005634|GO:0005654|GO:0005737|GO:0008138|GO:0035335|GO:0060271	protein tyrosine phosphatase domain containing 1
4620	0.135817	0.00819693	up	2.31672	2.31672	1.21208	MYH2	IBM3|MYH2A|MYHSA2|MYHas8|MYPOP|MyHC-2A|MyHC-IIa	4620	ENSG00000125414	GO:0000146|GO:0001778|GO:0003779|GO:0005515|GO:0005516|GO:0005524|GO:0005794|GO:0005826|GO:0005829|GO:0005859|GO:0005911|GO:0006936|GO:0014823|GO:0030016|GO:0030017|GO:0030049|GO:0031672|GO:0032982|GO:0038096|GO:0043234	myosin heavy chain 2
286046	0.134601	0.0079755	up	2.30903	2.30903	1.20729	XKR6	C8orf21|C8orf5|C8orf7|XRG6	286046	ENSG00000171044	GO:0016021	XK related 6
57016	0.169574	0.0153717	up	2.30895	2.30895	1.20724	AKR1B10	AKR1B11|AKR1B12|ALDRLn|ARL-1|ARL1|HIS|HSI	57016	ENSG00000198074	GO:0001523|GO:0001758|GO:0004033|GO:0005515|GO:0005764|GO:0005829|GO:0006081|GO:0007586|GO:0008202|GO:0016488|GO:0044597|GO:0044598|GO:0045550|GO:0047718|GO:0055114|GO:0070062	aldo-keto reductase family 1 member B10
219595	0.223494	0.0337661	up	2.30326	2.30326	1.20368	FOLH1B	FOLH2|FOLHP|GCP3|GCPIII|PSM|PSMA-LIKE|PSMAL	219595		GO:0004181|GO:0005737|GO:0005886|GO:0006508|GO:0008652|GO:0016805|GO:0035609|GO:0046872|GO:0070062	folate hydrolase 1B
25939	0.232311	0.0373627	up	2.30179	2.30179	1.20276	SAMHD1	CHBL2|DCIP|HDDC1|MOP-5|SBBI88	25939	ENSG00000101347	GO:0003676|GO:0003723|GO:0004540|GO:0005515|GO:0005622|GO:0005634|GO:0005654|GO:0005886|GO:0006203|GO:0006955|GO:0008270|GO:0008832|GO:0009264|GO:0016793|GO:0032567|GO:0045088|GO:0046061|GO:0051289|GO:0051607|GO:0060337|GO:0090501	SAM and HD domain containing deoxynucleoside triphosphate triphosphohydrolase 1
7643	0.191465	0.0226569	up	2.29944	2.29944	1.20128	ZNF90	HTF9	7643	ENSG00000213988	GO:0003677|GO:0003700|GO:0005634|GO:0006351|GO:0006355|GO:0008270	zinc finger protein 90
100302284	0.159498	0.0129224	up	2.29877	2.29877	1.20086	MIR1303	MIRN1303|hsa-mir-1303	100302284	ENSG00000221552		microRNA 1303

## Sheet: Downregulated genes
Gene ID	p (Corr)	p	Regulation	FC (abs)	FC	Log FC	Gene Symbol	Aliases	Entrez ID	Ensembl ID	GO Accession	Description
348093	0.159498	0.0128613	down	21.6427	-21.6427	-4.43581	RBPMS2		348093	ENSG00000166831	GO:0003729|GO:0005515|GO:0005737|GO:0030514|GO:0042803|GO:0048557|GO:0048661|GO:0051151	RNA binding protein with multiple splicing 2
100288911	0.0208359	0.000157961	down	21.3133	-21.3133	-4.41368	LOC100288911		100288911			uncharacterized LOC100288911
10485	0.0097595	4.62431e-05	down	17.6655	-17.6655	-4.14286	C1orf61	CROC4	10485	ENSG00000125462	GO:0005634	chromosome 1 open reading frame 61
102723631	0.0891453	0.00263569	down	15.5454	-15.5454	-3.95842	CT45A10		102723631	ENSG00000269586		cancer/testis antigen family 45 member A10
3638	0.187578	0.0212823	down	15.2601	-15.2601	-3.93169	INSIG1	CL6	3638	ENSG00000186480	GO:0005515|GO:0005783|GO:0005789|GO:0006641|GO:0006695|GO:0008152|GO:0008283|GO:0010894|GO:0032933|GO:0032937|GO:0042472|GO:0042474|GO:0045599|GO:0045717|GO:0060021|GO:0060363|GO:1901303	insulin induced gene 1
126961	0.156503	0.0121111	down	15.1454	-15.1454	-3.92081	HIST2H3C	H3|H3.2|H3/M|H3F2|H3FM|H3FN	126961	ENSG00000203811	GO:0000122|GO:0000183|GO:0000786|GO:0003677|GO:0003682|GO:0005515|GO:0005576|GO:0005634|GO:0005654|GO:0006325|GO:0006334|GO:0007596|GO:0042393|GO:0044267|GO:0045814|GO:0045815|GO:0046982|GO:0060964|GO:0070062	histone cluster 2 H3 family member c
115572	0.183497	0.0187252	down	13.8317	-13.8317	-3.7899	FAM46B		115572	ENSG00000158246	GO:0005515	family with sequence similarity 46 member B
28984	0.191092	0.0225154	down	12.1983	-12.1983	-3.60861	RGCC	C13orf15|RGC-32|RGC32|bA157L14.2	28984	ENSG00000102760	GO:0001100|GO:0001937|GO:0003331|GO:0005515|GO:0005634|GO:0005730|GO:0005737|GO:0005813|GO:0005829|GO:0006956|GO:0006977|GO:0008285|GO:0010628|GO:0010718|GO:0016525|GO:0019901|GO:0030295|GO:0031659|GO:0032147|GO:0032967|GO:0043537|GO:0045840|GO:0045944|GO:0050710|GO:0050715|GO:0051091|GO:0051496|GO:0070412|GO:0071158|GO:0071456|GO:0071850|GO:0072537|GO:0090272|GO:1901203|GO:1901991|GO:2000048|GO:…	regulator of cell cycle
105374119	0.142959	0.00929514	down	11.1115	-11.1115	-3.47398	LINC02004		105374119			long intergenic non-protein coding RNA 2004
51561	0.241565	0.040939	down	11.036	-11.036	-3.46414	IL23A	IL-23|IL-23A|IL23P19|P19|SGRF	51561	ENSG00000110944	GO:0001916|GO:0002230|GO:0002827|GO:0005125|GO:0005515|GO:0005576|GO:0006954|GO:0010536|GO:0032693|GO:0032725|GO:0032729|GO:0032733|GO:0032735|GO:0032740|GO:0032760|GO:0032816|GO:0032819|GO:0034105|GO:0042098|GO:0042102|GO:0042104|GO:0042346|GO:0042509|GO:0042531|GO:0043382|GO:0045087|GO:0045519|GO:0045672|GO:0045944|GO:0048771|GO:0050729|GO:0050829|GO:0051135|GO:0051142|GO:0051607|GO:0070743|GO:…	interleukin 23 subunit alpha
117247	0.187693	0.0213103	down	10.6717	-10.6717	-3.41571	SLC16A10	MCT10|PRO0813|TAT1	117247	ENSG00000112394	GO:0003333|GO:0005886|GO:0005887|GO:0006865|GO:0015171|GO:0015173|GO:0015349|GO:0015801|GO:0016323|GO:0070327	solute carrier family 16 member 10
152078	0.241565	0.0409821	down	10.6208	-10.6208	-3.40882	PQLC2L	C3orf55	152078	ENSG00000174899		PQ loop repeat containing 2 like
153020	0.241565	0.0409821	down	10.6208	-10.6208	-3.40882	RASGEF1B	GPIG4	153020	ENSG00000138670	GO:0005088|GO:0005769|GO:0005770|GO:0007264|GO:0030496|GO:0043547	RasGEF domain family member 1B
101929237	0.0330168	0.000321931	down	10.0472	-10.0472	-3.32872	LOC101929237		101929237	ENSG00000248738		uncharacterized LOC101929237
102723426	0.0330168	0.000321931	down	10.0472	-10.0472	-3.32872	LINC01496		102723426			long intergenic non-protein coding RNA 1496
23784	0.240399	0.0404503	down	9.86588	-9.86588	-3.30245	POTEH	A26C3|ACTBL1|CT104.7|POTE22	23784	ENSG00000198062		POTE ankyrin domain family member H
285051	0.200202	0.0255944	down	9.86472	-9.86472	-3.30228	STPG4	C2orf61	285051	ENSG00000239605|ENSG00000273269		sperm-tail PG-rich repeat containing 4
80332	0.233246	0.037734	down	9.61444	-9.61444	-3.2652	ADAM33	C20orf153|DJ964F7.1	80332	ENSG00000149451	GO:0004222|GO:0006508|GO:0008270|GO:0016021	ADAM metallopeptidase domain 33
10021	0.157915	0.0124066	down	9.59134	-9.59134	-3.26173	HCN4	SSS2	10021	ENSG00000138622	GO:0002027|GO:0003254|GO:0005222|GO:0005248|GO:0005249|GO:0005886|GO:0006812|GO:0006936|GO:0008015|GO:0030552|GO:0031226|GO:0034765|GO:0035725|GO:0042391|GO:0042802|GO:0048471|GO:0055117|GO:0060078|GO:0071320|GO:0071321|GO:0071805|GO:0086012|GO:0086015|GO:0086041|GO:0086046|GO:0086091|GO:0098719|GO:0098855|GO:0098909|GO:1990573	hyperpolarization activated cyclic nucleotide gated potassium channel 4
100507437	0.0097595	4.00349e-05	down	9.57357	-9.57357	-3.25906	LOC100507437		100507437	ENSG00000251602		uncharacterized LOC100507437
376412	0.159794	0.0129868	down	9.53158	-9.53158	-3.25272	RNF126P1		376412	ENSG00000261192		ring finger protein 126 pseudogene 1
400794	0.247777	0.0433386	down	9.49951	-9.49951	-3.24785	LOC400794		400794	ENSG00000237463		uncharacterized LOC400794
136288	0.154163	0.011571	down	9.47269	-9.47269	-3.24377	C7orf57		136288	ENSG00000164746		chromosome 7 open reading frame 57
26227	0.191155	0.0225443	down	9.35479	-9.35479	-3.22571	PHGDH	3-PGDH|3PGDH|HEL-S-113|NLS|NLS1|PDG|PGAD|PGD|PGDH|PHGDHD|SERA	26227	ENSG00000092621	GO:0004617|GO:0005829|GO:0006541|GO:0006544|GO:0006564|GO:0006566|GO:0007420|GO:0009055|GO:0009448|GO:0010468|GO:0019530|GO:0021510|GO:0021782|GO:0021915|GO:0030060|GO:0031175|GO:0043209|GO:0051287|GO:0055114|GO:0070062|GO:0070314	phosphoglycerate dehydrogenase
554282	0.183518	0.018741	down	9.31698	-9.31698	-3.21986	FAM72C		554282	ENSG00000263513	GO:0005829|GO:0043231	family with sequence similarity 72 member C
148231	0.00627156	2.57298e-06	down	9.15231	-9.15231	-3.19414	LINC00905		148231	ENSG00000167459		long intergenic non-protein coding RNA 905
503645	0.203481	0.0266931	down	8.51737	-8.51737	-3.09041	DPRXP4		503645	ENSG00000264743		divergent-paired related homeobox pseudogene 4
26811	0.186146	0.0205074	down	8.50799	-8.50799	-3.08882	SNORD55	RNU39|RNU55|SNORD39|U39|U55	26811	ENSG00000264294		small nucleolar RNA, C/D box 55
53904	0.0435119	0.000561383	down	8.40606	-8.40606	-3.07143	MYO3A	DFNB30	53904	ENSG00000095777	GO:0000146|GO:0003779|GO:0004672|GO:0004674|GO:0005516|GO:0005524|GO:0005737|GO:0007601|GO:0007605|GO:0016459|GO:0030175|GO:0030898|GO:0031941|GO:0043531|GO:0046777|GO:0050896|GO:0060002	myosin IIIA
9303	0.201103	0.0258659	down	8.36476	-8.36476	-3.06432	SNORD25	RNU25|U25	9303	ENSG00000275043		small nucleolar RNA, C/D box 25
6123	0.214731	0.030682	down	8.30606	-8.30606	-3.05416	RPL3L		6123	ENSG00000140986	GO:0003723|GO:0003735|GO:0005840|GO:0006412|GO:0016020|GO:0022625	ribosomal protein L3 like
6620	0.195658	0.0238539	down	8.22799	-8.22799	-3.04054	SNCB		6620	ENSG00000074317	GO:0004859|GO:0005509|GO:0005739|GO:0005829|GO:0007268|GO:0010038|GO:0016234|GO:0042417|GO:0043086|GO:0043524|GO:0045202|GO:0046914|GO:0050808|GO:1903136	synuclein beta
1163	0.183727	0.0193711	down	8.22519	-8.22519	-3.04005	CKS1B	CKS1|PNAS-16|PNAS-18|ckshs1	1163	ENSG00000173207	GO:0000307|GO:0005515|GO:0005654|GO:0007346|GO:0008283|GO:0019005|GO:0019901|GO:0042393|GO:0043130|GO:0044772|GO:0045737|GO:0045893|GO:0051301|GO:0061575	CDC28 protein kinase regulatory subunit 1B
118471	0.227089	0.0353038	down	7.88304	-7.88304	-2.97875	PRAP1	PRO1195|UPA	118471	ENSG00000165828	GO:0005515|GO:0005576	proline rich acidic protein 1
101928674	0.22643	0.0349488	down	7.85731	-7.85731	-2.97403	LOC101928674		101928674	ENSG00000266970		uncharacterized LOC101928674
54494	0.260918	0.0496982	down	7.78406	-7.78406	-2.96052	C11orf71	URLC7	54494	ENSG00000180425		chromosome 11 open reading frame 71
105374677	0.0882337	0.00256224	down	7.7825	-7.7825	-2.96023	LINC02146		105374677			long intergenic non-protein coding RNA 2146
26206	0.0882337	0.00256224	down	7.7825	-7.7825	-2.96023	SPAG8	BS-84|CILD28|CT142|HSD-1|SMP1|SPAG3|hSMP-1	26206	ENSG00000137098	GO:0001669|GO:0003674|GO:0005515|GO:0005634|GO:0005737|GO:0005819|GO:0007049|GO:0007283|GO:0007338|GO:0008017|GO:0008150|GO:0016020|GO:0030154|GO:0032092|GO:0045944	sperm associated antigen 8
752014	0.0882337	0.00256224	down	7.7825	-7.7825	-2.96023	CEMP1	CP-23|CP23	752014	ENSG00000205923	GO:0005737	cementum protein 1
348808	0.0882337	0.00256224	down	7.7825	-7.7825	-2.96023	NPHP3-AS1	NCRNA00119	348808	ENSG00000248724		NPHP3 antisense RNA 1
9068	0.223684	0.0339135	down	7.7825	-7.7825	-2.96023	ANGPTL1	ANG3|ANGPT3|ARP1|AngY|UNQ162|dJ595C2.2	9068	ENSG00000116194	GO:0005102|GO:0005615|GO:0007169|GO:0070062	angiopoietin like 1
100505942	0.24638	0.042783	down	7.7825	-7.7825	-2.96023	LOC100505942		100505942			uncharacterized LOC100505942
7008	0.118764	0.00535606	down	7.60534	-7.60534	-2.92701	TEF		7008	ENSG00000167074	GO:0000977|GO:0001077|GO:0005515|GO:0005634|GO:0006357|GO:0006366|GO:0007275|GO:0045944|GO:0048511	TEF, PAR bZIP transcription factor
283870	0.216208	0.0313064	down	7.59557	-7.59557	-2.92516	BRICD5	C16orf79	283870	ENSG00000182685	GO:0005515|GO:0005615|GO:0016021|GO:0042127	BRICHOS domain containing 5
285501	0.196353	0.0241188	down	7.47448	-7.47448	-2.90197	LINC01098		285501	ENSG00000231171		long intergenic non-protein coding RNA 1098
1164	0.131353	0.00730616	down	7.45471	-7.45471	-2.89815	CKS2	CKSHS2	1164	ENSG00000123975	GO:0000307|GO:0003682|GO:0005515|GO:0006357|GO:0007127|GO:0007346|GO:0008283|GO:0019005|GO:0019901|GO:0042393|GO:0043130|GO:0044772|GO:0045737|GO:0045893|GO:0051301|GO:0061575	CDC28 protein kinase regulatory subunit 2
101927380	0.211118	0.0292764	down	7.45118	-7.45118	-2.89747	C9orf41-AS1		101927380			C9orf41 antisense RNA 1
91133	0.0852751	0.0022978	down	7.44058	-7.44058	-2.89541	L3MBTL4	HsT1031	91133	ENSG00000154655	GO:0003700|GO:0005515|GO:0005634|GO:0006351|GO:0006355|GO:0008270|GO:0016569	l(3)mbt-like 4 (Drosophila)
253738	0.191092	0.0225006	down	7.30448	-7.30448	-2.86878	EBF3	COE3|EBF-3|HADDS|O/E-2|OE-2	253738	ENSG00000108001	GO:0000978|GO:0001077|GO:0005634|GO:0006366|GO:0007275|GO:0045893|GO:0045944|GO:0046872	early B-cell factor 3
100507250	0.127157	0.00659549	down	7.22492	-7.22492	-2.85298	LOC100507250		100507250	ENSG00000247363		uncharacterized LOC100507250
10870	0.198099	0.0245356	down	7.11617	-7.11617	-2.8311	HCST	DAP10|KAP10|PIK3AP	10870	ENSG00000126264	GO:0005102|GO:0005515|GO:0005886|GO:0006468|GO:0009986|GO:0014068|GO:0016021|GO:0043548|GO:0050776	hematopoietic cell signal transducer
55509	0.133884	0.00786915	down	7.10442	-7.10442	-2.82872	BATF3	JDP1|JUNDM1|SNFT	55509	ENSG00000123685	GO:0000122|GO:0000978|GO:0001078|GO:0003700|GO:0003714|GO:0005515|GO:0005634|GO:0006366|GO:0009615|GO:0043011|GO:0097028	basic leucine zipper ATF-like transcription factor 3
128488	0.197375	0.024369	down	7.10442	-7.10442	-2.82872	WFDC12	C20orf122|SWAM2|WAP2|dJ211D12.4	128488	ENSG00000168703	GO:0004867|GO:0005576|GO:0010951|GO:0042742	WAP four-disulfide core domain 12
102465978	0.219181	0.0324122	down	7.10442	-7.10442	-2.82872	MIR6850	hsa-mir-6850	102465978	ENSG00000283764		microRNA 6850
101929340	0.219181	0.0324122	down	7.10442	-7.10442	-2.82872	LOC101929340		101929340	ENSG00000250073		uncharacterized LOC101929340
154064	0.16333	0.0137454	down	6.99613	-6.99613	-2.80656	RAET1L	ULBP6	154064	ENSG00000155918	GO:0003823|GO:0005576|GO:0005886|GO:0006501|GO:0019882|GO:0031225|GO:0042267|GO:0046703	retinoic acid early transcript 1L
102060414	0.222015	0.0332021	down	6.97977	-6.97977	-2.80318	C2-AS1		102060414	ENSG00000281756		C2 antisense RNA 1
9721	0.190636	0.0223842	down	6.96424	-6.96424	-2.79997	GPRIN2	GRIN2|KIAA0514	9721	ENSG00000204175	GO:0005515	G protein regulated inducer of neurite outgrowth 2
26805	0.186146	0.0204313	down	6.8899	-6.8899	-2.78448	SNORD45A	RNU45A|U45a	26805	ENSG00000207241		small nucleolar RNA, C/D box 45A
404201	0.160749	0.0131523	down	6.84692	-6.84692	-2.77545	WDFY3-AS2	C4orf12|FBI4|NCRNA00247	404201	ENSG00000180769		WDFY3 antisense RNA 2
542767	0.183727	0.0195037	down	6.75965	-6.75965	-2.75695	PCOTH	C1QTNF9B-AS1	542767	ENSG00000205861	GO:0005515|GO:0005737	Pro-X-Gly collagen triple helix like repeat containing
7409	0.212901	0.0297342	down	6.7559	-6.7559	-2.75615	VAV1	VAV	7409	ENSG00000141968	GO:0001784|GO:0003700|GO:0005085|GO:0005089|GO:0005515|GO:0005829|GO:0005886|GO:0005911|GO:0006355|GO:0006955|GO:0007186|GO:0007229|GO:0007264|GO:0008361|GO:0014066|GO:0030168|GO:0030217|GO:0030593|GO:0030676|GO:0031295|GO:0035023|GO:0038095|GO:0038096|GO:0043065|GO:0043087|GO:0043547|GO:0045954|GO:0046854|GO:0046872|GO:0046934|GO:0048010|GO:0048015|GO:0051056|GO:0072593	vav guanine nucleotide exchange factor 1
729966	0.226795	0.0351348	down	6.75223	-6.75223	-2.75536	LOC729966		729966	ENSG00000105650		uncharacterized LOC729966
1261	0.159354	0.012836	down	6.74232	-6.74232	-2.75325	CNGA3	ACHM2|CCNC1|CCNCa|CCNCalpha|CNCG3|CNG3	1261	ENSG00000144191	GO:0005223|GO:0005249|GO:0005737|GO:0005887|GO:0006810|GO:0006812|GO:0007165|GO:0007601|GO:0008022|GO:0015276|GO:0030425|GO:0030553|GO:0031960|GO:0032026|GO:0034765|GO:0042391|GO:0042622|GO:0043204|GO:0051591|GO:0071805|GO:1902495	cyclic nucleotide gated channel alpha 3
79781	0.122934	0.00595811	down	6.70766	-6.70766	-2.74581	IQCA1	4930465P12Rik|DRC11|IQCA	79781	ENSG00000132321	GO:0005524	IQ motif containing with AAA domain 1
113130	0.179569	0.0175596	down	6.55275	-6.55275	-2.7121	CDCA5	SORORIN	113130	ENSG00000146670	GO:0000278|GO:0000775|GO:0000790|GO:0003682|GO:0005515|GO:0005634|GO:0005654|GO:0005694|GO:0005737|GO:0005829|GO:0006302|GO:0007062|GO:0007064|GO:0007076|GO:0007080|GO:0008278|GO:0031536|GO:0051301|GO:0071922	cell division cycle associated 5
84443	0.0821873	0.00207693	down	6.53226	-6.53226	-2.70758	FRMPD3		84443	ENSG00000147234	GO:0005856|GO:0005886|GO:0030667|GO:0043312|GO:0070821	FERM and PDZ domain containing 3
84249	0.00627156	2.44987e-06	down	6.48971	-6.48971	-2.69815	PSD2	EFA6C	84249	ENSG00000146005	GO:0005086|GO:0005543|GO:0016021|GO:0030425|GO:0032012|GO:0032154|GO:0032587|GO:0043025|GO:0043547	pleckstrin and Sec7 domain containing 2
983	0.0982909	0.00331332	down	6.47541	-6.47541	-2.69497	CDK1	CDC2|CDC28A|P34CDC2	983	ENSG00000170312	GO:0000086|GO:0000187|GO:0000226|GO:0000307|GO:0000784|GO:0003682|GO:0004672|GO:0004674|GO:0004693|GO:0005515|GO:0005524|GO:0005634|GO:0005654|GO:0005739|GO:0005759|GO:0005789|GO:0005813|GO:0005829|GO:0005876|GO:0006260|GO:0006281|GO:0006461|GO:0006468|GO:0006915|GO:0006977|GO:0007077|GO:0007095|GO:0007098|GO:0007344|GO:0007346|GO:0007569|GO:0008283|GO:0008353|GO:0009636|GO:0010468|GO:0010628|GO:…	cyclin dependent kinase 1
2615	0.0097595	1.67052e-05	down	6.4198	-6.4198	-2.68253	LRRC32	D11S833E|GARP	2615	ENSG00000137507	GO:0005887|GO:0010628|GO:0046007|GO:0050710	leucine rich repeat containing 32
105370526	0.252557	0.0456448	down	6.37277	-6.37277	-2.67192	LOC105370526		105370526			uncharacterized LOC105370526
3751	0.16363	0.0139433	down	6.35439	-6.35439	-2.66775	KCND2	KV4.2|RK5	3751	ENSG00000184408	GO:0001508|GO:0005249|GO:0005250|GO:0005515|GO:0005886|GO:0005887|GO:0007268|GO:0008076|GO:0019228|GO:0019233|GO:0030054|GO:0031226|GO:0032809|GO:0034765|GO:0043197|GO:0043204|GO:0044853|GO:0045211|GO:0045475|GO:0046872|GO:0051260|GO:0061337|GO:0071456|GO:0071805	potassium voltage-gated channel subfamily D member 2
9242	0.16363	0.0139433	down	6.35439	-6.35439	-2.66775	MSC	ABF-1|ABF1|MYOR|bHLHa22	9242	ENSG00000178860	GO:0000122|GO:0000980|GO:0001206|GO:0003700|GO:0003714|GO:0005634|GO:0005654|GO:0006366|GO:0014707|GO:0046983|GO:0060021|GO:0060539	musculin
115908	0.16363	0.0139433	down	6.35439	-6.35439	-2.66775	CTHRC1		115908	ENSG00000164932	GO:0005109|GO:0005578|GO:0005581|GO:0005615|GO:0005737|GO:0016477|GO:0017147|GO:0032092|GO:0033690|GO:0043932|GO:0045669|GO:0060071|GO:0060122|GO:0090090|GO:0090103|GO:0090177	collagen triple helix repeat containing 1
442229	0.186146	0.0205515	down	6.35439	-6.35439	-2.66775	SLC25A51P1	MCART3P|bA707M13.1	442229			solute carrier family 25 member 51 pseudogene 1
442721	0.186146	0.0205515	down	6.35439	-6.35439	-2.66775	LMOD2	C-LMOD|CLMOD	442721	ENSG00000170807	GO:0003779|GO:0005523|GO:0005884|GO:0030016|GO:0030017|GO:0030041|GO:0030838|GO:0031430|GO:0045010|GO:0045214|GO:0051694	leiomodin 2
135948	0.186146	0.0205515	down	6.35439	-6.35439	-2.66775	OR2F2	OR7-1	135948	ENSG00000221910	GO:0004930|GO:0004984|GO:0005886|GO:0007186|GO:0007608|GO:0016021|GO:0050911	olfactory receptor family 2 subfamily F member 2
29989	0.186146	0.0205515	down	6.35439	-6.35439	-2.66775	OBP2B	LCN14|OBPIIb	29989	ENSG00000171102	GO:0005549|GO:0005575|GO:0005576|GO:0006810|GO:0007608|GO:0007635	odorant binding protein 2B
643733	0.186146	0.0205515	down	6.35439	-6.35439	-2.66775	LOC643733		643733	ENSG00000235505		caspase 4, apoptosis-related cysteine peptidase pseudogene
3626	0.186146	0.0205515	down	6.35439	-6.35439	-2.66775	INHBC	IHBC	3626	ENSG00000175189	GO:0005125|GO:0005160|GO:0005179|GO:0005576|GO:0005615|GO:0008083|GO:0010862|GO:0042981|GO:0043408|GO:0048468|GO:0060395|GO:0070062	inhibin beta C subunit
128434	0.186146	0.0205515	down	6.35439	-6.35439	-2.66775	VSTM2L	C20orf102|dJ1118M15.2	128434	ENSG00000132821	GO:0005515|GO:0005576|GO:0005737|GO:0043524	V-set and transmembrane domain containing 2 like
203430	0.186146	0.0205515	down	6.35439	-6.35439	-2.66775	RTL3	Mar3|Mart3|SIRH9|ZCCHC5|ZHC5	203430	ENSG00000179300	GO:0003676|GO:0008270	retrotransposon Gag like 3
1260	0.186146	0.0205515	down	6.35439	-6.35439	-2.66775	CNGA2	CNCA|CNCA1|CNG2|OCNC1|OCNCALPHA|OCNCa	1260	ENSG00000183862	GO:0000139|GO:0005249|GO:0005516|GO:0005887|GO:0007608|GO:0030552|GO:0030660|GO:0034765|GO:0042391|GO:0050896|GO:0060170|GO:0071805	cyclic nucleotide gated channel alpha 2
29986	0.183497	0.018556	down	6.22686	-6.22686	-2.6385	SLC39A2	6A1|ETI-1|ZIP-2|ZIP2	29986	ENSG00000165794	GO:0005385|GO:0005886|GO:0005887|GO:0006829|GO:0031410|GO:0071577	solute carrier family 39 member 2
81610	0.121771	0.00579247	down	6.17084	-6.17084	-2.62547	FAM83D	C20orf129|CHICA|dJ616B8.3	81610	ENSG00000101447	GO:0001837|GO:0005515|GO:0005737|GO:0008017|GO:0008283|GO:0016477|GO:0019894|GO:0019901|GO:0032006|GO:0042176|GO:0051301|GO:0051310|GO:0070372|GO:0097431|GO:1902480|GO:1902808	family with sequence similarity 83 member D
8344	0.183727	0.0190111	down	6.15661	-6.15661	-2.62214	HIST1H2BE	H2B.h|H2B/h|H2BFH|dJ221C16.8	8344	ENSG00000274290	GO:0000786|GO:0002227|GO:0003677|GO:0005515|GO:0005615|GO:0005634|GO:0005654|GO:0005829|GO:0006334|GO:0016567|GO:0019731|GO:0046982|GO:0050830|GO:0061844|GO:0070062	histone cluster 1 H2B family member e
7179	0.128204	0.00683834	down	6.12592	-6.12592	-2.61493	TPTE	CT44|PTEN2	7179	ENSG00000274391	GO:0004725|GO:0006470|GO:0007165|GO:0008138|GO:0016021|GO:0035335	transmembrane phosphatase with tensin homology
574036	0.0694307	0.00138799	down	6.02704	-6.02704	-2.59145	SERTAD4-AS1	C1orf133	574036	ENSG00000203706		SERTAD4 antisense RNA 1
29992	0.0226218	0.000181206	down	6.01312	-6.01312	-2.58811	PILRA	FDF03	29992	ENSG00000085514	GO:0005515|GO:0005886|GO:0007165|GO:0007169|GO:0016021|GO:0016032|GO:0042288|GO:0050776|GO:0070062	paired immunoglobin like type 2 receptor alpha
5630	0.141063	0.00893465	down	5.95936	-5.95936	-2.57516	PRPH	NEF4|PRPH1	5630	ENSG00000135406	GO:0005198|GO:0005515|GO:0005882|GO:0016020|GO:0045098|GO:0070062	peripherin
201501	0.219036	0.0323315	down	5.94398	-5.94398	-2.57143	ZBTB7C	APM-1|APM1|ZBTB36|ZNF857C	201501	ENSG00000184828	GO:0003674|GO:0003676|GO:0005575|GO:0005634|GO:0008285|GO:0045600|GO:0045944|GO:0046872|GO:1903025	zinc finger and BTB domain containing 7C
153745	0.160221	0.0130912	down	5.86681	-5.86681	-2.55258	FAM71B		153745	ENSG00000170613	GO:0005634	family with sequence similarity 71 member B
728833	0.131431	0.0073383	down	5.8494	-5.8494	-2.54829	FAM72D	GCUD2	728833	ENSG00000215784	GO:0005829|GO:0043231	family with sequence similarity 72 member D
8547	0.0720919	0.00150356	down	5.81321	-5.81321	-2.53933	FCN3	FCNH|HAKA1	8547	ENSG00000142748	GO:0001867|GO:0003823|GO:0004252|GO:0005515|GO:0005576|GO:0005581|GO:0006508|GO:0006956|GO:0030246|GO:0043654|GO:0046597|GO:0046872|GO:0051607|GO:0072562|GO:1902679	ficolin 3
88	0.12924	0.00699285	down	5.79289	-5.79289	-2.53428	ACTN2	CMD1AA|CMH23	88	ENSG00000077522	GO:0000165|GO:0002576|GO:0005088|GO:0005178|GO:0005509|GO:0005515|GO:0005546|GO:0005576|GO:0005829|GO:0005856|GO:0005884|GO:0005886|GO:0005925|GO:0007155|GO:0008092|GO:0008307|GO:0019904|GO:0030018|GO:0030035|GO:0030049|GO:0030175|GO:0030274|GO:0030375|GO:0030864|GO:0031093|GO:0031143|GO:0031432|GO:0042391|GO:0042802|GO:0042803|GO:0042981|GO:0043197|GO:0043267|GO:0043268|GO:0043547|GO:0044325|GO:…	actinin alpha 2
8352	0.14385	0.00945844	down	5.76359	-5.76359	-2.52697	HIST1H3C	H3.1|H3/c|H3FC	8352	ENSG00000278272	GO:0000183|GO:0000228|GO:0000784|GO:0000786|GO:0000788|GO:0003677|GO:0005515|GO:0005576|GO:0005634|GO:0005654|GO:0006325|GO:0006334|GO:0006335|GO:0007596|GO:0016020|GO:0032200|GO:0042393|GO:0043234|GO:0044267|GO:0045296|GO:0045814|GO:0045815|GO:0046982|GO:0051290|GO:0060964|GO:0060968|GO:0070062	histone cluster 1 H3 family member c
10882	0.205586	0.0275279	down	5.74911	-5.74911	-2.52334	C1QL1	C1QRF|C1QTNF14|CRF	10882	ENSG00000131094	GO:0003674|GO:0005102|GO:0005515|GO:0005575|GO:0005581|GO:0005737|GO:0007626|GO:0016322|GO:0043083|GO:0044301|GO:0061743|GO:0098793|GO:0099558	complement C1q like 1
386675	0.124973	0.00614148	down	5.71462	-5.71462	-2.51466	KRTAP10-7	KAP10.7|KAP18.7|KRTAP18-7	386675	ENSG00000272804	GO:0005515|GO:0005829|GO:0031424|GO:0042802|GO:0045095	keratin associated protein 10-7
1284	0.145622	0.0100213	down	5.67353	-5.67353	-2.50425	COL4A2	ICH|POREN2	1284	ENSG00000134871	GO:0001525|GO:0005201|GO:0005515|GO:0005576|GO:0005587|GO:0005615|GO:0005788|GO:0006351|GO:0016525|GO:0030198|GO:0030574|GO:0031012|GO:0035987|GO:0038063|GO:0070062|GO:0071560	collagen type IV alpha 2 chain
991	0.17927	0.0174937	down	5.66971	-5.66971	-2.50327	CDC20	CDC20A|bA276H19.3|p55CDC	991	ENSG00000117399	GO:0000922|GO:0005515|GO:0005654|GO:0005680|GO:0005813|GO:0005819|GO:0005829|GO:0007049|GO:0007062|GO:0007064|GO:0008022|GO:0008284|GO:0010997|GO:0016579|GO:0019899|GO:0031145|GO:0031915|GO:0040020|GO:0042787|GO:0042826|GO:0043161|GO:0043234|GO:0048471|GO:0050773|GO:0051301|GO:0051436|GO:0051437|GO:0051439|GO:0090129|GO:0090307|GO:0097027|GO:1904668	cell division cycle 20
653820	0.144573	0.00976653	down	5.66545	-5.66545	-2.50219	FAM72B	p17	653820	ENSG00000188610	GO:0005829|GO:0043231	family with sequence similarity 72 member B
3945	0.193177	0.0231882	down	5.63524	-5.63524	-2.49448	LDHB	HEL-S-281|LDH-B|LDH-H|LDHBD|TRG-5	3945	ENSG00000111716	GO:0004459|GO:0005515|GO:0005737|GO:0005739|GO:0005829|GO:0005975|GO:0006089|GO:0006090|GO:0016020|GO:0019674|GO:0019900|GO:0042802|GO:0043209|GO:0045121|GO:0051287|GO:0055114|GO:0070062	lactate dehydrogenase B
387841	0.0710025	0.00144184	down	5.60894	-5.60894	-2.48773	RPL13AP20	RPL13A_9_1211	387841	ENSG00000234498		ribosomal protein L13a pseudogene 20
102724539	0.160123	0.0130404	down	5.55749	-5.55749	-2.47443	LINC01714		102724539	ENSG00000227634		long intergenic non-protein coding RNA 1714
55355	0.20679	0.0280782	down	5.53829	-5.53829	-2.46944	HJURP	FAKTS|URLC9|hFLEG1	55355	ENSG00000123485	GO:0000775|GO:0000777|GO:0003677|GO:0005515|GO:0005634|GO:0005654|GO:0005730|GO:0005739|GO:0005829|GO:0007049|GO:0007059|GO:0034080|GO:0042393|GO:0042802|GO:0043254|GO:0051101	Holliday junction recognition protein
54518	0.136207	0.00824864	down	5.51895	-5.51895	-2.46439	APBB1IP	INAG1|PREL1|RARP1|RIAM	54518	ENSG00000077420	GO:0002291|GO:0005515|GO:0005829|GO:0005856|GO:0005886|GO:0005925|GO:0007165|GO:0030027|GO:0042101|GO:0045785	amyloid beta precursor protein binding family B member 1 interacting protein
101929577	0.106694	0.00404594	down	5.50306	-5.50306	-2.46023	LOC101929577		101929577	ENSG00000249635		uncharacterized LOC101929577
10439	0.106694	0.00404594	down	5.50306	-5.50306	-2.46023	OLFM1	AMY|NOE1|NOELIN1|OlfA	10439	ENSG00000130558	GO:0003190|GO:0005515|GO:0005615|GO:0005623|GO:0005783|GO:0007399|GO:0010628|GO:0010629|GO:0010718|GO:0023041|GO:0030054|GO:0030424|GO:0030516|GO:0043025|GO:0043204|GO:0044295|GO:0045202|GO:0060317	olfactomedin 1
26494	0.106694	0.00404594	down	5.50306	-5.50306	-2.46023	OR8G1	HSTPCR25|OR8G1P|TPCR25	26494	ENSG00000197849	GO:0004930|GO:0004984|GO:0005549|GO:0005886|GO:0007186|GO:0007608|GO:0016021|GO:0050911	olfactory receptor family 8 subfamily G member 1 (gene/pseudogene)
55507	0.106694	0.00404594	down	5.50306	-5.50306	-2.46023	GPRC5D		55507	ENSG00000111291	GO:0004930|GO:0005886|GO:0007186|GO:0016021	G protein-coupled receptor class C group 5 member D
162540	0.106694	0.00404594	down	5.50306	-5.50306	-2.46023	SPPL2C	IMP5	162540	ENSG00000185294	GO:0004190|GO:0005765|GO:0005789|GO:0006509|GO:0030660|GO:0031293|GO:0042803|GO:0071458|GO:0071556	signal peptide peptidase like 2C
147658	0.106694	0.00404594	down	5.50306	-5.50306	-2.46023	ZNF534	KRBO3	147658	ENSG00000198633	GO:0003677|GO:0003700|GO:0005634|GO:0006351|GO:0006355|GO:0046872	zinc finger protein 534
200008	0.134918	0.00804273	down	5.50306	-5.50306	-2.46023	CDCP2		200008	ENSG00000157211	GO:0005576	CUB domain containing protein 2
2983	0.146326	0.0101689	down	5.45854	-5.45854	-2.44852	GUCY1B3	GC-S-beta-1|GC-SB3|GUC1B3|GUCB3|GUCSB3|GUCY1B1	2983	ENSG00000061918	GO:0004016|GO:0004383|GO:0004872|GO:0005515|GO:0005525|GO:0005886|GO:0006182|GO:0007263|GO:0008015|GO:0008074|GO:0020037|GO:0038060|GO:0046872|GO:0071732	guanylate cyclase 1 soluble subunit beta
139728	0.0986152	0.00334755	down	5.42352	-5.42352	-2.43923	PNCK	BSTK3|CaMK1b	139728	ENSG00000130822	GO:0004683|GO:0005516|GO:0005524|GO:0005622|GO:0005634|GO:0005737|GO:0018105|GO:0018107|GO:0035556	pregnancy up-regulated nonubiquitous CaM kinase
728224	0.124802	0.00608837	down	5.34496	-5.34496	-2.41818	KRTAP4-8	KAP4.8|KRTAP4.8	728224	ENSG00000204880	GO:0005829|GO:0007568|GO:0031424|GO:0042633|GO:0045095	keratin associated protein 4-8
729665	0.126053	0.00638081	down	5.32714	-5.32714	-2.41336	CCDC175	C14orf38|c14_5395	729665	ENSG00000151838		coiled-coil domain containing 175
249	0.119184	0.0054106	down	5.2862	-5.2862	-2.40223	ALPL	AP-TNAP|APTNAP|HOPS|TNAP|TNSALP	249	ENSG00000162551	GO:0001501|GO:0001649|GO:0001958|GO:0003006|GO:0004035|GO:0005515|GO:0005576|GO:0005578|GO:0005615|GO:0005886|GO:0006501|GO:0016020|GO:0016021|GO:0016311|GO:0016462|GO:0031225|GO:0032496|GO:0033280|GO:0046677|GO:0046872|GO:0051384|GO:0065010|GO:0070062|GO:0071407|GO:0071529	alkaline phosphatase, liver/bone/kidney
100131234	0.191848	0.0228082	down	5.2809	-5.2809	-2.40078	MIR181A1HG		100131234			MIR181A1 host gene
890	0.0886917	0.00260437	down	5.23651	-5.23651	-2.38861	CCNA2	CCN1|CCNA	890	ENSG00000145386	GO:0000079|GO:0000086|GO:0000307|GO:0001939|GO:0001940|GO:0005515|GO:0005634|GO:0005654|GO:0005737|GO:0005829|GO:0007265|GO:0010389|GO:0016032|GO:0016572|GO:0016579|GO:0019901|GO:0019904|GO:0031100|GO:0033762|GO:0036120|GO:0044320|GO:0044843|GO:0045893|GO:0048146|GO:0051301|GO:0071314|GO:0071373|GO:0071392|GO:0071456|GO:0071732|GO:0090102|GO:0097124|GO:0097472|GO:1990314	cyclin A2 (G2/M phase)
100996351	0.203315	0.0266517	down	5.21722	-5.21722	-2.38328	LOC100996351		100996351	ENSG00000267551		uncharacterized LOC100996351
1017	0.170867	0.0156075	down	5.19601	-5.19601	-2.3774	CDK2	CDKN2|p33(CDK2)	1017	ENSG00000123374	GO:0000082|GO:0000086|GO:0000122|GO:0000307|GO:0000781|GO:0000793|GO:0000805|GO:0000806|GO:0004674|GO:0004693|GO:0005515|GO:0005524|GO:0005634|GO:0005654|GO:0005667|GO:0005737|GO:0005768|GO:0005813|GO:0005829|GO:0006260|GO:0006281|GO:0006468|GO:0006813|GO:0006977|GO:0007099|GO:0007265|GO:0007275|GO:0008284|GO:0010033|GO:0010389|GO:0015030|GO:0016301|GO:0016572|GO:0018105|GO:0019904|GO:0030332|GO:…	cyclin dependent kinase 2 (G1 to S phase transition)
4317	0.109451	0.00437114	down	5.19048	-5.19048	-2.37587	MMP8	CLG1|HNC|MMP-8|PMNL-CL	4317	ENSG00000118113	GO:0004222|GO:0004252|GO:0005576|GO:0005578|GO:0005615|GO:0006508|GO:0008270|GO:0022617|GO:0030574|GO:0035580|GO:0035987|GO:0043312|GO:1904724	matrix metallopeptidase 8
3491	0.217476	0.0318264	down	5.15927	-5.15927	-2.36717	CYR61	CCN1|GIG1|IGFBP10	3491	ENSG00000142871	GO:0001558|GO:0001649|GO:0001934|GO:0002041|GO:0003181|GO:0003278|GO:0003281|GO:0005178|GO:0005520|GO:0005615|GO:0005788|GO:0006935|GO:0008201|GO:0008283|GO:0009653|GO:0010518|GO:0010811|GO:0030198|GO:0030335|GO:0030513|GO:0031012|GO:0033690|GO:0043066|GO:0043280|GO:0043687|GO:0044267|GO:0044319|GO:0045669|GO:0045860|GO:0045944|GO:0050840|GO:0060413|GO:0060591|GO:0060710|GO:0060716|GO:0061036|GO:…	cysteine rich angiogenic inducer 61
1649	0.216838	0.0316157	down	5.13485	-5.13485	-2.36032	DDIT3	CEBPZ|CHOP|CHOP-10|CHOP10|GADD153	1649	ENSG00000175197	GO:0000122|GO:0000976|GO:0000978|GO:0001077|GO:0001955|GO:0003677|GO:0003700|GO:0003714|GO:0005515|GO:0005634|GO:0005654|GO:0005770|GO:0005829|GO:0006355|GO:0006974|GO:0006983|GO:0006986|GO:0007050|GO:0008134|GO:0008140|GO:0016055|GO:0032757|GO:0032792|GO:0032993|GO:0034976|GO:0035976|GO:0036488|GO:0036499|GO:0036500|GO:0042594|GO:0042789|GO:0042803|GO:0043161|GO:0043433|GO:0043522|GO:0043525|GO:…	DNA damage inducible transcript 3
25854	0.104731	0.0037809	down	5.1322	-5.1322	-2.35958	FAM149A	MST119|MSTP119	25854	ENSG00000109794		family with sequence similarity 149 member A
26813	0.168682	0.0150946	down	5.10016	-5.10016	-2.35054	SNORD36C	RNU36C|U36c	26813	ENSG00000252542		small nucleolar RNA, C/D box 36C
390066	0.0601203	0.00107435	down	5.08983	-5.08983	-2.34762	OR52D1	OR11-43	390066	ENSG00000181609	GO:0004930|GO:0004984|GO:0005886|GO:0007165|GO:0007186|GO:0007608|GO:0016021|GO:0050911	olfactory receptor family 52 subfamily D member 1
10733	0.127909	0.00673	down	5.06513	-5.06513	-2.3406	PLK4	MCCRP2|SAK|STK18	10733	ENSG00000142731	GO:0000086|GO:0001741|GO:0004674|GO:0005515|GO:0005524|GO:0005730|GO:0005813|GO:0005814|GO:0005829|GO:0006468|GO:0007099|GO:0032154|GO:0042802|GO:0046601|GO:0060707|GO:0097711|GO:0098535|GO:0098536	polo like kinase 4
3309	0.14385	0.00947748	down	5.06513	-5.06513	-2.3406	HSPA5	BIP|GRP78|HEL-S-89n|MIF2	3309	ENSG00000044574	GO:0001948|GO:0005509|GO:0005515|GO:0005524|GO:0005634|GO:0005739|GO:0005783|GO:0005788|GO:0005789|GO:0005790|GO:0005793|GO:0005886|GO:0005925|GO:0006983|GO:0006987|GO:0008180|GO:0009314|GO:0009986|GO:0010976|GO:0016020|GO:0016887|GO:0019899|GO:0019904|GO:0021589|GO:0021680|GO:0021762|GO:0030176|GO:0030182|GO:0030335|GO:0030433|GO:0030496|GO:0030512|GO:0030968|GO:0031012|GO:0031398|GO:0031625|GO:…	heat shock protein family A (Hsp70) member 5
101928402	0.250531	0.0446796	down	5.06491	-5.06491	-2.34054	LOC101928402		101928402	ENSG00000232412		uncharacterized LOC101928402
388021	0.0493972	0.000766726	down	5.02358	-5.02358	-2.32872	TMEM179	C14orf90|TMEM179A	388021	ENSG00000258986	GO:0016021	transmembrane protein 179
2294	0.184524	0.0198472	down	5.02358	-5.02358	-2.32872	FOXF1	ACDMPV|FKHL5|FREAC1	2294	ENSG00000103241	GO:0000122|GO:0000977|GO:0001228|GO:0001568|GO:0001570|GO:0001701|GO:0001756|GO:0001763|GO:0002053|GO:0003197|GO:0003214|GO:0003677|GO:0003705|GO:0005634|GO:0005667|GO:0006366|GO:0007224|GO:0007368|GO:0007494|GO:0007507|GO:0010811|GO:0014822|GO:0016337|GO:0030198|GO:0030323|GO:0030324|GO:0030335|GO:0031016|GO:0043305|GO:0043565|GO:0045198|GO:0045893|GO:0045944|GO:0048286|GO:0048371|GO:0048557|GO:…	forkhead box F1
101928602	0.0473547	0.00066459	down	4.9987	-4.9987	-2.32155	LINC01775		101928602	ENSG00000267201		long intergenic non-protein coding RNA 1775
4015	0.171682	0.0158512	down	4.9698	-4.9698	-2.31319	LOX	AAT10	4015	ENSG00000113083	GO:0004720|GO:0005507|GO:0005515|GO:0005576|GO:0005578|GO:0005581|GO:0005615|GO:0005634|GO:0006464|GO:0007507|GO:0030198|GO:0030199|GO:0030324|GO:0035904|GO:0042060|GO:0042493|GO:0048251|GO:0048514|GO:0048545|GO:0055114	lysyl oxidase
56992	0.0974817	0.00322006	down	4.96443	-4.96443	-2.31163	KIF15	HKLP2|KNSL7|NY-BR-62	56992	ENSG00000163808	GO:0000278|GO:0003677|GO:0003774|GO:0003777|GO:0005515|GO:0005524|GO:0005813|GO:0005819|GO:0005829|GO:0005873|GO:0005874|GO:0006890|GO:0007018|GO:0008017|GO:0008283|GO:0016020|GO:0016887|GO:0019886	kinesin family member 15
8346	0.256828	0.0481321	down	4.96061	-4.96061	-2.31052	HIST1H2BI	H2B/k|H2BFK	8346	ENSG00000278588	GO:0000786|GO:0002227|GO:0003677|GO:0005515|GO:0005615|GO:0005634|GO:0005654|GO:0005829|GO:0006334|GO:0016567|GO:0019731|GO:0046982|GO:0050830|GO:0061844|GO:0070062	histone cluster 1 H2B family member i
84722	0.249215	0.0440507	down	4.90972	-4.90972	-2.29564	PSRC1	DDA3|FP3214	84722	ENSG00000134222	GO:0000922|GO:0001578|GO:0005515|GO:0005654|GO:0005737|GO:0005819|GO:0005829|GO:0005876|GO:0007080|GO:0008017|GO:0015630|GO:0030308|GO:0030496|GO:0031116|GO:0045737|GO:0045893|GO:0051301|GO:0060236	proline and serine rich coiled-coil 1
10615	0.107554	0.00415461	down	4.88611	-4.88611	-2.28869	SPAG5	DEEPEST|MAP126|hMAP126	10615	ENSG00000076382	GO:0000070|GO:0000776|GO:0000777|GO:0005515|GO:0005737|GO:0005876|GO:0007051|GO:0007059|GO:0008017|GO:0030496|GO:0032388|GO:0034451|GO:0035371|GO:0051294|GO:0051301|GO:0051988|GO:0071539|GO:0072686|GO:0090235|GO:0097431|GO:1905832	sperm associated antigen 5
84986	0.144116	0.00959428	down	4.8159	-4.8159	-2.2678	ARHGAP19		84986	ENSG00000213390	GO:0005096|GO:0005634|GO:0005829|GO:0007165|GO:0043547|GO:0051056	Rho GTPase activating protein 19
10635	0.191497	0.0226852	down	4.81159	-4.81159	-2.26651	RAD51AP1	PIR51	10635	ENSG00000111247	GO:0000724|GO:0000731|GO:0000732|GO:0000790|GO:0003690|GO:0003697|GO:0003723|GO:0005515|GO:0005634|GO:0005654|GO:0006281|GO:0010569|GO:0036297|GO:0071479	RAD51 associated protein 1
8348	0.245799	0.0425823	down	4.80829	-4.80829	-2.26552	HIST1H2BO	H2B.2|H2B/n|H2BFN|dJ193B12.2	8348	ENSG00000274641	GO:0000786|GO:0003677|GO:0005634|GO:0005654|GO:0005829|GO:0006334|GO:0016567|GO:0046982	histone cluster 1 H2B family member o
284800	0.214139	0.0301495	down	4.76579	-4.76579	-2.25272	FAM182A	C20orf91|C20orf91A|bB329D4.1	284800	ENSG00000125804		family with sequence similarity 182 member A
332	0.127317	0.0066359	down	4.76217	-4.76217	-2.25162	BIRC5	API4|EPR-1	332	ENSG00000089685	GO:0000228|GO:0000775|GO:0000777|GO:0004842|GO:0004869|GO:0005515|GO:0005634|GO:0005654|GO:0005737|GO:0005819|GO:0005829|GO:0005874|GO:0006351|GO:0006468|GO:0006915|GO:0007062|GO:0007346|GO:0007605|GO:0008017|GO:0008284|GO:0008536|GO:0009966|GO:0016567|GO:0016925|GO:0019899|GO:0030496|GO:0031503|GO:0032133|GO:0042802|GO:0042981|GO:0043066|GO:0045892|GO:0046872|GO:0051087|GO:0051301|GO:0090307|GO:…	baculoviral IAP repeat containing 5
1195	0.121431	0.00576323	down	4.7564	-4.7564	-2.24987	CLK1	CLK|CLK/STY|STY	1195	ENSG00000013441	GO:0004674|GO:0004712|GO:0004715|GO:0005515|GO:0005524|GO:0005634|GO:0005737|GO:0008283|GO:0018105|GO:0018107|GO:0018108|GO:0043484|GO:0046777	CDC like kinase 1
100750247	0.160123	0.0130425	down	4.7555	-4.7555	-2.2496	HIF1A-AS2	3'aHIF-1A|aHIF	100750247			HIF1A antisense RNA 2
10112	0.176448	0.0166838	down	4.7511	-4.7511	-2.24826	KIF20A	MKLP2|RAB6KIFL	10112	ENSG00000112984	GO:0000281|GO:0000910|GO:0000920|GO:0001578|GO:0003777|GO:0005215|GO:0005515|GO:0005524|GO:0005654|GO:0005794|GO:0005819|GO:0005871|GO:0005874|GO:0007018|GO:0008017|GO:0015031|GO:0016192|GO:0016887|GO:0019901|GO:0030496	kinesin family member 20A
139716	0.00975558	7.48397e-06	down	4.72313	-4.72313	-2.23974	GAB3		139716	ENSG00000160219	GO:0030225	GRB2 associated binding protein 3
9212	0.126053	0.00641054	down	4.71226	-4.71226	-2.23642	AURKB	AIK2|AIM-1|AIM1|ARK2|AurB|IPL1|PPP1R48|STK12|STK5|aurkb-sv1|aurkb-sv2	9212	ENSG00000178999	GO:0000122|GO:0000776|GO:0000779|GO:0000780|GO:0002903|GO:0004674|GO:0004712|GO:0005515|GO:0005524|GO:0005634|GO:0005654|GO:0005819|GO:0005829|GO:0005876|GO:0006468|GO:0007051|GO:0007062|GO:0007568|GO:0008283|GO:0008608|GO:0009838|GO:0010369|GO:0016570|GO:0016925|GO:0030496|GO:0031145|GO:0031577|GO:0031616|GO:0032091|GO:0032133|GO:0032212|GO:0032466|GO:0032467|GO:0034501|GO:0034644|GO:0035174|GO:…	aurora kinase B
101927974	0.198099	0.0245879	down	4.70893	-4.70893	-2.2354	LOC101927974		101927974			uncharacterized LOC101927974
442132	0.255855	0.0471623	down	4.68954	-4.68954	-2.22945	LOC442132		442132			golgin A6 family-like 1 pseudogene
343069	0.00914612	6.6037e-06	down	4.6767	-4.6767	-2.22549	HNRNPCL1	HNRPCL1	343069	ENSG00000179172	GO:0003723|GO:0005634|GO:0030529	heterogeneous nuclear ribonucleoprotein C-like 1
54821	0.0991991	0.00341109	down	4.64679	-4.64679	-2.21624	ERCC6L	PICH|RAD26L	54821	ENSG00000186871	GO:0000777|GO:0003677|GO:0004386|GO:0005515|GO:0005524|GO:0005829|GO:0007062|GO:0016020|GO:0051301	ERCC excision repair 6 like, spindle assembly checkpoint helicase
29958	0.00202622	2.74307e-07	down	4.63602	-4.63602	-2.21289	DMGDH	DMGDHD|ME2GLYDH	29958	ENSG00000132837	GO:0003723|GO:0005739|GO:0005759|GO:0006544|GO:0006579|GO:0009055|GO:0019695|GO:0042426|GO:0047865|GO:0055114	dimethylglycine dehydrogenase
81620	0.106694	0.00397898	down	4.59848	-4.59848	-2.20116	CDT1	DUP|RIS2	81620	ENSG00000167513	GO:0000076|GO:0000082|GO:0000083|GO:0000278|GO:0000776|GO:0000777|GO:0003677|GO:0003682|GO:0005515|GO:0005634|GO:0005654|GO:0005829|GO:0007059|GO:0016604|GO:0030174|GO:0031334|GO:0033044|GO:0033262|GO:0035563|GO:0051301|GO:0051315|GO:0051383|GO:0071163|GO:0072708|GO:1902426|GO:1902595|GO:1905341|GO:1905342|GO:2000105|GO:2001178	chromatin licensing and DNA replication factor 1
121214	0.00627156	3.67917e-06	down	4.58652	-4.58652	-2.1974	SDR9C7	RDHS|SDR-O|SDRO	121214	ENSG00000170426	GO:0004745|GO:0005730|GO:0005829|GO:0055114	short chain dehydrogenase/reductase family 9C member 7
4605	0.163235	0.0136735	down	4.57104	-4.57104	-2.19252	MYBL2	B-MYB|BMYB	4605	ENSG00000101057	GO:0000978|GO:0001077|GO:0001135|GO:0003700|GO:0005515|GO:0005634|GO:0005654|GO:0006357|GO:0006366|GO:0030154|GO:0031523|GO:0043525|GO:0045944|GO:0051726|GO:0090307	MYB proto-oncogene like 2
148534	0.144116	0.00956892	down	4.53674	-4.53674	-2.18166	TMEM56		148534	ENSG00000152078	GO:0003674|GO:0005575|GO:0008150|GO:0016021	transmembrane protein 56
11065	0.208999	0.0287657	down	4.52756	-4.52756	-2.17873	UBE2C	UBCH10|dJ447F3.2	11065	ENSG00000175063	GO:0004842|GO:0005515|GO:0005524|GO:0005654|GO:0005680|GO:0005737|GO:0005829|GO:0005886|GO:0006511|GO:0010458|GO:0010994|GO:0016567|GO:0030071|GO:0031145|GO:0031536|GO:0031625|GO:0042787|GO:0043161|GO:0051301|GO:0051436|GO:0051437|GO:0051439|GO:0061630|GO:0061631|GO:0070936|GO:0070979|GO:1904668	ubiquitin conjugating enzyme E2 C
100533184	0.141063	0.00892124	down	4.50735	-4.50735	-2.17228	ARHGAP19-SLIT1		100533184	ENSG00000269891		ARHGAP19-SLIT1 readthrough (NMD candidate)
2624	0.0961099	0.00313106	down	4.50649	-4.50649	-2.17201	GATA2	DCML|IMD21|MONOMAC|NFE1B	2624	ENSG00000179348	GO:0000122|GO:0000977|GO:0000979|GO:0000980|GO:0001077|GO:0001085|GO:0001158|GO:0001228|GO:0001655|GO:0001709|GO:0001764|GO:0001892|GO:0003682|GO:0003700|GO:0005515|GO:0005634|GO:0005654|GO:0005667|GO:0006351|GO:0006366|GO:0006909|GO:0007204|GO:0007596|GO:0008134|GO:0008270|GO:0010725|GO:0021514|GO:0021533|GO:0021902|GO:0021954|GO:0021983|GO:0033993|GO:0035019|GO:0035065|GO:0035854|GO:0042472|GO:…	GATA binding protein 2
346673	0.00627156	2.89553e-06	down	4.49963	-4.49963	-2.16981	STRA8		346673	ENSG00000146857	GO:0001541|GO:0005634|GO:0005737|GO:0006260|GO:0006351|GO:0007066|GO:0007129|GO:0007131|GO:0009566|GO:0010032|GO:0033315|GO:0042138|GO:0045944|GO:0046620|GO:0046983|GO:0048133|GO:0048599|GO:0071300	stimulated by retinoic acid 8
343172	0.011331	7.20973e-05	down	4.49323	-4.49323	-2.16775	OR2T8	OR2T8P	343172	ENSG00000177462	GO:0004930|GO:0004984|GO:0005886|GO:0007186|GO:0007608|GO:0016021|GO:0050911	olfactory receptor family 2 subfamily T member 8
165100	0.011331	7.20973e-05	down	4.49323	-4.49323	-2.16775	TEX44	C2orf57	165100	ENSG00000177673	GO:0005515|GO:0005737	testis expressed 44
132332	0.011331	7.20973e-05	down	4.49323	-4.49323	-2.16775	TMEM155		132332	ENSG00000164112	GO:0005576	transmembrane protein 155
133688	0.011331	7.20973e-05	down	4.49323	-4.49323	-2.16775	UGT3A1		133688	ENSG00000145626	GO:0008152|GO:0008194|GO:0015020|GO:0016021|GO:0043541	UDP glycosyltransferase family 3 member A1
101929745	0.011331	7.20973e-05	down	4.49323	-4.49323	-2.16775	LINC02119		101929745	ENSG00000248461		long intergenic non-protein coding RNA 2119
728586	0.011331	7.20973e-05	down	4.49323	-4.49323	-2.16775	CCDC192	LINC01183	728586	ENSG00000230561		coiled-coil domain containing 192
101928902	0.011331	7.20973e-05	down	4.49323	-4.49323	-2.16775	LOC101928902		101928902			uncharacterized LOC101928902
89882	0.011331	7.20973e-05	down	4.49323	-4.49323	-2.16775	TPD52L3	NYDSP25|hD55	89882	ENSG00000170777	GO:0005515	tumor protein D52 like 3
9118	0.011331	7.20973e-05	down	4.49323	-4.49323	-2.16775	INA	NEF5|NF-66|TXBP-1	9118	ENSG00000148798	GO:0005200|GO:0005615|GO:0005654|GO:0005883|GO:0021762|GO:0030154|GO:0031965|GO:0036464|GO:0043209|GO:0045111|GO:0060052	internexin neuronal intermediate filament protein alpha
439915	0.011331	7.20973e-05	down	4.49323	-4.49323	-2.16775	KRTAP5-5	KRTAP5-11|KRTAP5.5	439915	ENSG00000185940	GO:0005829|GO:0031424|GO:0045095	keratin associated protein 5-5
116969	0.011331	7.20973e-05	down	4.49323	-4.49323	-2.16775	ART5	ARTC5	116969	ENSG00000167311	GO:0003950|GO:0003953|GO:0003956|GO:0005576|GO:0006471|GO:0016020	ADP-ribosyltransferase 5
219477	0.011331	7.20973e-05	down	4.49323	-4.49323	-2.16775	OR8J1	OR11-183	219477	ENSG00000172487	GO:0004930|GO:0004984|GO:0005549|GO:0005886|GO:0007186|GO:0016021|GO:0050911	olfactory receptor family 8 subfamily J member 1
4544	0.011331	7.20973e-05	down	4.49323	-4.49323	-2.16775	MTNR1B	FGQTL2|MEL-1B-R|MT2	4544	ENSG00000134640	GO:0004930|GO:0005515|GO:0005886|GO:0005887|GO:0007187|GO:0007268|GO:0007623|GO:0008502|GO:0042593|GO:0050796	melatonin receptor 1B
653240	0.011331	7.20973e-05	down	4.49323	-4.49323	-2.16775	KRTAP4-11	KAP4.11|KAP4.14|KRTAP4-14|KRTAP4.14	653240	ENSG00000212721	GO:0005515|GO:0005829|GO:0031424|GO:0045095	keratin associated protein 4-11
8689	0.011331	7.20973e-05	down	4.49323	-4.49323	-2.16775	KRT36	HA6|KRTHA6|hHa6	8689	ENSG00000126337	GO:0005829|GO:0005882|GO:0008150|GO:0030280|GO:0031424|GO:0045616|GO:0070062|GO:0070268	keratin 36
83538	0.011331	7.20973e-05	down	4.49323	-4.49323	-2.16775	TTC25		83538	ENSG00000204815	GO:0005515|GO:0005737|GO:0005856|GO:0042995	tetratricopeptide repeat domain 25
284382	0.011331	7.20973e-05	down	4.49323	-4.49323	-2.16775	ACTL9	HSD21	284382	ENSG00000181786	GO:0005737|GO:0005856	actin like 9
101928399	0.011331	7.20973e-05	down	4.49323	-4.49323	-2.16775	LINC01679	TCONS_00029157	101928399	ENSG00000237989		long intergenic non-protein coding RNA 1679
386680	0.011331	7.20973e-05	down	4.49323	-4.49323	-2.16775	KRTAP10-5	KAP10.5|KAP18-5|KAP18.5|KRTAP10.5|KRTAP18-5|KRTAP18.1|KRTAP18.5	386680	ENSG00000241123	GO:0005515|GO:0005829|GO:0031424|GO:0042802|GO:0045095	keratin associated protein 10-5
23539	0.011331	7.20973e-05	down	4.49323	-4.49323	-2.16775	SLC16A8	MCT3|REMP	23539	ENSG00000100156	GO:0005886|GO:0005887|GO:0006090|GO:0008028|GO:0015129|GO:0015293|GO:0015727|GO:0016020|GO:0035873|GO:0050900	solute carrier family 16 member 8
2847	0.011331	7.20973e-05	down	4.49323	-4.49323	-2.16775	MCHR1	GPR24|MCH-1R|MCH1R|SLC-1|SLC1	2847	ENSG00000128285	GO:0004930|GO:0005886|GO:0005887|GO:0006091|GO:0007186|GO:0007193|GO:0007204|GO:0007218|GO:0007268|GO:0007631|GO:0008188|GO:0030273|GO:0097730	melanin concentrating hormone receptor 1
347527	0.011331	7.20973e-05	down	4.49323	-4.49323	-2.16775	ARSH	sulfatase	347527	ENSG00000205667	GO:0004065|GO:0005788|GO:0006687|GO:0016021|GO:0043687|GO:0046872	arylsulfatase family member H
4112	0.011331	7.20973e-05	down	4.49323	-4.49323	-2.16775	MAGEB1	CT3.1|DAM10|MAGE-Xp|MAGEL1	4112	ENSG00000214107		MAGE family member B1
8653	0.011331	7.20973e-05	down	4.49323	-4.49323	-2.16775	DDX3Y	DBY	8653	ENSG00000067048	GO:0003677|GO:0003723|GO:0004004|GO:0005524|GO:0005634|GO:0005829|GO:0006413|GO:0010468|GO:0010501|GO:0016020|GO:0036464	DEAD-box helicase 3, Y-linked
594855	0.011331	7.20973e-05	down	4.49323	-4.49323	-2.16775	CPLX3	CPX-III|CPXIII|Nbla11589	594855	ENSG00000213578	GO:0005326|GO:0005829|GO:0005886|GO:0016079|GO:0019905|GO:0030054|GO:0030073|GO:0046928|GO:0098793	complexin 3
64711	0.0146454	9.91338e-05	down	4.47536	-4.47536	-2.16201	HS3ST6	3-OST-6|HS3ST5	64711	ENSG00000162040	GO:0000139|GO:0006024|GO:0008467|GO:0016021	heparan sulfate-glucosamine 3-sulfotransferase 6
207107	0.191848	0.0228209	down	4.46236	-4.46236	-2.15781	SFTA1P	SFTPF	207107	ENSG00000225383		surfactant associated 1, pseudogene
283446	0.183314	0.0184296	down	4.43096	-4.43096	-2.14762	MYO1H		283446	ENSG00000174527	GO:0003774|GO:0003779|GO:0005524|GO:0016459	myosin IH
6447	0.0805741	0.00194754	down	4.40045	-4.40045	-2.13765	SCG5	7B2|P7B2|SGNE1|SgV	6447	ENSG00000166922	GO:0004857|GO:0005515|GO:0005525|GO:0005576|GO:0006886|GO:0007218|GO:0016486|GO:0030141|GO:0043086|GO:0046883|GO:0051082	secretogranin V
51512	0.23113	0.0369536	down	4.39376	-4.39376	-2.13545	GTSE1	B99	51512	ENSG00000075218	GO:0003674|GO:0005515|GO:0005654|GO:0005829|GO:0005881|GO:0006977|GO:0007017|GO:0016020|GO:0030335|GO:0043161|GO:0046827|GO:0050821|GO:1900182|GO:1902749|GO:1904527	G2 and S-phase expressed 1
9055	0.0982909	0.00331304	down	4.34468	-4.34468	-2.11925	PRC1	ASE1	9055	ENSG00000198901	GO:0000022|GO:0000910|GO:0000922|GO:0001578|GO:0005515|GO:0005634|GO:0005654|GO:0005819|GO:0005829|GO:0005876|GO:0005886|GO:0008017|GO:0008284|GO:0015630|GO:0019894|GO:0019901|GO:0030496|GO:0070938	protein regulator of cytokinesis 1
3007	0.202688	0.0262569	down	4.34267	-4.34267	-2.11858	HIST1H1D	H1.3|H1D|H1F3|H1s-2	3007	ENSG00000124575	GO:0000122|GO:0000786|GO:0000790|GO:0003723|GO:0005719|GO:0006334|GO:0016584|GO:0031490|GO:0080182|GO:0098532	histone cluster 1 H1 family member d
51203	0.111227	0.00452443	down	4.33321	-4.33321	-2.11544	NUSAP1	ANKT|BM037|LNP|NUSAP|PRO0310p1|Q0310|SAPL	51203	ENSG00000137804	GO:0000070|GO:0000281|GO:0003677|GO:0003723|GO:0005515|GO:0005694|GO:0005730|GO:0005737|GO:0005876|GO:0007076|GO:0008017|GO:0040001|GO:0045840	nucleolar and spindle associated protein 1
7153	0.127621	0.00669781	down	4.32873	-4.32873	-2.11394	TOP2A	TOP2|TP2A	7153	ENSG00000131747	GO:0000228|GO:0000287|GO:0000712|GO:0000793|GO:0000819|GO:0002244|GO:0003677|GO:0003682|GO:0003723|GO:0003918|GO:0005080|GO:0005515|GO:0005524|GO:0005634|GO:0005654|GO:0005730|GO:0005814|GO:0006265|GO:0006266|GO:0006312|GO:0006974|GO:0007059|GO:0008022|GO:0008094|GO:0008144|GO:0008301|GO:0009330|GO:0016925|GO:0019035|GO:0019899|GO:0030263|GO:0040016|GO:0042752|GO:0042803|GO:0042826|GO:0043065|GO:…	topoisomerase (DNA) II alpha
90835	0.0562626	0.00092163	down	4.29427	-4.29427	-2.10241	CCDC189	C16orf93	90835	ENSG00000196118		coiled-coil domain containing 189
79366	0.152898	0.0112796	down	4.28052	-4.28052	-2.09779	HMGN5	NBP-45|NSBP1	79366	ENSG00000198157	GO:0000785|GO:0003682|GO:0003723|GO:0005634|GO:0005654|GO:0006351|GO:0006355|GO:0006357|GO:0006749|GO:0008284|GO:0010628|GO:0016569|GO:0031492|GO:0043066|GO:0045893|GO:0071157	high mobility group nucleosome binding domain 5
283417	0.0574396	0.000969423	down	4.26265	-4.26265	-2.09175	DPY19L2	SPATA34|SPGF9	283417	ENSG00000177990	GO:0000030|GO:0005634|GO:0005637|GO:0007275|GO:0007286|GO:0016021|GO:0018406	dpy-19 like 2
80174	0.104196	0.00375219	down	4.25185	-4.25185	-2.08809	DBF4B	ASKL1|CHIFB|DRF1|ZDBF1B	80174	ENSG00000161692	GO:0000790|GO:0003676|GO:0005515|GO:0005634|GO:0005654|GO:0005737|GO:0007049|GO:0008270|GO:0008284|GO:0010571|GO:0010971|GO:0016235|GO:0019901|GO:0030295|GO:0032147|GO:0043231	DBF4 zinc finger B
4616	0.256882	0.048184	down	4.24068	-4.24068	-2.0843	GADD45B	GADD45BETA|MYD118	4616	ENSG00000099860	GO:0000185|GO:0000186|GO:0005515|GO:0005634|GO:0005737|GO:0006469|GO:0006915|GO:0006950|GO:0007275|GO:0030154|GO:0043065|GO:0046330|GO:0051726|GO:1900745	growth arrest and DNA damage inducible beta
3148	0.212151	0.0294771	down	4.23712	-4.23712	-2.08308	HMGB2	HMG2	3148	ENSG00000164104	GO:0000400|GO:0000790|GO:0000793|GO:0001158|GO:0001938|GO:0002437|GO:0003677|GO:0003684|GO:0003690|GO:0003697|GO:0003700|GO:0003723|GO:0005515|GO:0005615|GO:0005623|GO:0005634|GO:0005654|GO:0005730|GO:0005737|GO:0006265|GO:0006309|GO:0006325|GO:0006334|GO:0006351|GO:0006357|GO:0007289|GO:0008134|GO:0008144|GO:0008301|GO:0008584|GO:0019904|GO:0032075|GO:0032392|GO:0032496|GO:0032728|GO:0033151|GO:…	high mobility group box 2
8358	0.25089	0.0448229	down	4.22608	-4.22608	-2.07932	HIST1H3B	H3/l|H3FL	8358	ENSG00000274267	GO:0000183|GO:0000228|GO:0000784|GO:0000786|GO:0000788|GO:0003677|GO:0005515|GO:0005576|GO:0005634|GO:0005654|GO:0006325|GO:0006334|GO:0006335|GO:0007596|GO:0016020|GO:0032200|GO:0042393|GO:0043234|GO:0044267|GO:0045296|GO:0045814|GO:0045815|GO:0046982|GO:0051290|GO:0060964|GO:0060968|GO:0070062	histone cluster 1 H3 family member b
11004	0.158392	0.0124904	down	4.22225	-4.22225	-2.07801	KIF2C	CT139|KNSL6|MCAK	11004	ENSG00000142945	GO:0000278|GO:0000775|GO:0000776|GO:0000777|GO:0003777|GO:0005515|GO:0005524|GO:0005654|GO:0005813|GO:0005829|GO:0005871|GO:0005881|GO:0006890|GO:0007018|GO:0007019|GO:0007062|GO:0007080|GO:0008283|GO:0015630|GO:0016020|GO:0016887|GO:0019237|GO:0019886|GO:0030951|GO:0035371|GO:0051010|GO:0051301|GO:0051310|GO:0051315|GO:0051983	kinesin family member 2C
102723703	0.0686623	0.00133278	down	4.21693	-4.21693	-2.07619	LOC102723703		102723703			uncharacterized LOC102723703
3833	0.203315	0.0265846	down	4.20882	-4.20882	-2.07342	KIFC1	HSET|KNSL2	3833	ENSG00000237649	GO:0000070|GO:0003777|GO:0005524|GO:0005634|GO:0005769|GO:0005815|GO:0005819|GO:0005871|GO:0005874|GO:0007018|GO:0007080|GO:0007283|GO:0008017|GO:0016020|GO:0016887|GO:0051301|GO:0090307	kinesin family member C1
115106	0.169574	0.0153368	down	4.20026	-4.20026	-2.07048	HAUS1	CCDC5|HEI-C|HEIC|HsT1461	115106	ENSG00000152240	GO:0000086|GO:0000922|GO:0003674|GO:0005515|GO:0005813|GO:0005829|GO:0005874|GO:0007098|GO:0051225|GO:0051301|GO:0070652|GO:0097711	HAUS augmin like complex subunit 1
100996301	0.142959	0.009283	down	4.19578	-4.19578	-2.06894	FOXD3-AS1	pasFOXD3	100996301	ENSG00000230798		FOXD3 antisense RNA 1 (head to head)
26471	0.0170531	0.000119279	down	4.16861	-4.16861	-2.05957	NUPR1	COM1|P8	26471	ENSG00000176046	GO:0002526|GO:0003674|GO:0003677|GO:0003682|GO:0005634|GO:0005829|GO:0006351|GO:0006357|GO:0006461|GO:0006473|GO:0008584|GO:0009636|GO:0016049|GO:0031401|GO:0032993|GO:0035914|GO:0042771|GO:0043065|GO:0045786|GO:0048147|GO:2000194	nuclear protein 1, transcriptional regulator
8341	0.193368	0.0232644	down	4.16404	-4.16404	-2.05798	HIST1H2BN	H2B/d|H2BFD	8341	ENSG00000233822	GO:0000786|GO:0003677|GO:0005634|GO:0005654|GO:0005829|GO:0006334|GO:0016567|GO:0046982|GO:0070062	histone cluster 1 H2B family member n
730005	0.196416	0.0241534	down	4.15439	-4.15439	-2.05464	SEC14L6		730005	ENSG00000214491	GO:0005215|GO:0005622|GO:0006810|GO:0016021	SEC14 like lipid binding 6
55771	0.14469	0.00984772	down	4.15088	-4.15088	-2.05342	PRR11		55771	ENSG00000068489	GO:0005634|GO:0005737|GO:0007050|GO:0016020|GO:0051726	proline rich 11
140609	0.0720512	0.0014924	down	4.1476	-4.1476	-2.05228	NEK7		140609	ENSG00000151414	GO:0000910|GO:0000922|GO:0004674|GO:0005524|GO:0005654|GO:0005737|GO:0005815|GO:0005874|GO:0006468|GO:0007346|GO:0032212|GO:0046872|GO:0051225|GO:0051973|GO:1904355	NIMA related kinase 7
116028	0.139452	0.0086764	down	4.14742	-4.14742	-2.05222	RMI2	BLAP18|C16orf75	116028	ENSG00000175643	GO:0000731|GO:0000732|GO:0003677|GO:0005654|GO:0005829|GO:0006260|GO:0016607|GO:0033045|GO:1901796	RecQ mediated genome instability 2
9768	0.2367	0.0391751	down	4.11821	-4.11821	-2.04202	PCLAF	KIAA0101|L5|NS5ATP9|OEATC|OEATC-1|OEATC1|PAF|PAF15|p15(PAF)|p15/PAF|p15PAF	9768	ENSG00000166803|ENSG00000259316	GO:0003682|GO:0005515|GO:0005634|GO:0005654|GO:0005813|GO:0006260|GO:0006974|GO:0007098|GO:0009411|GO:0019985|GO:0048471|GO:0051726	PCNA clamp associated factor
9787	0.0741224	0.0016011	down	4.10163	-4.10163	-2.0362	DLGAP5	DLG7|HURP	9787	ENSG00000126787	GO:0004721|GO:0005515|GO:0005634|GO:0005739|GO:0005815|GO:0005829|GO:0006470|GO:0007079|GO:0008283|GO:0023052|GO:0031616|GO:0045842	DLG associated protein 5
56900	0.0493972	0.000739862	down	4.08913	-4.08913	-2.03179	TMEM167B	AD-020|C1orf119	56900	ENSG00000215717	GO:0000139|GO:0009306|GO:0012505|GO:0016021|GO:0046907	transmembrane protein 167B
54443	0.194354	0.0235204	down	4.08868	-4.08868	-2.03163	ANLN	FSGS8|Scraps|scra	54443	ENSG00000011426	GO:0000281|GO:0000921|GO:0002244|GO:0003779|GO:0005654|GO:0005826|GO:0007096|GO:0015629|GO:0032059|GO:0045296|GO:0090521|GO:0099738|GO:1904172	anillin actin binding protein
333932	0.232785	0.0375018	down	4.06491	-4.06491	-2.02323	HIST2H3A	H3/n|H3/o	333932	ENSG00000203852	GO:0000122|GO:0000183|GO:0000786|GO:0003677|GO:0003682|GO:0005515|GO:0005576|GO:0005634|GO:0005654|GO:0006325|GO:0006334|GO:0007596|GO:0042393|GO:0044267|GO:0045814|GO:0045815|GO:0046982|GO:0060964|GO:0070062	histone cluster 2 H3 family member a
645954	0.0493972	0.000761616	down	4.06353	-4.06353	-2.02273	SVILP1		645954			supervillin pseudogene 1
7272	0.182113	0.0180017	down	4.05786	-4.05786	-2.02072	TTK	CT96|ESK|MPH1|MPS1|MPS1L1|PYT	7272	ENSG00000112742	GO:0000776|GO:0004674|GO:0004712|GO:0004713|GO:0005515|GO:0005524|GO:0005737|GO:0005819|GO:0007051|GO:0007052|GO:0007094|GO:0008284|GO:0010862|GO:0016020|GO:0016321|GO:0018105|GO:0018107|GO:0018108|GO:0033316|GO:0034501|GO:0042803|GO:0046777|GO:0051304|GO:1903096	TTK protein kinase
84870	0.22516	0.0346301	down	4.02977	-4.02977	-2.0107	RSPO3	CRISTIN1|PWTSR|THSD2	84870	ENSG00000146374	GO:0001974|GO:0002040|GO:0005102|GO:0005109|GO:0005576|GO:0008201|GO:0016055|GO:0030177|GO:0060670|GO:0090263|GO:2000052|GO:2000096	R-spondin 3
10024	0.240701	0.0405478	down	4.00553	-4.00553	-2.00199	TROAP	TASTIN	10024	ENSG00000135451	GO:0005515|GO:0005737|GO:0007155	trophinin associated protein
5347	0.131431	0.00737655	down	4.00253	-4.00253	-2.00091	PLK1	PLK|STPK13	5347	ENSG00000166851	GO:0000070|GO:0000086|GO:0000122|GO:0000278|GO:0000281|GO:0000287|GO:0000776|GO:0000785|GO:0000795|GO:0000910|GO:0000922|GO:0000942|GO:0001578|GO:0004672|GO:0004674|GO:0005515|GO:0005524|GO:0005634|GO:0005654|GO:0005813|GO:0005819|GO:0005829|GO:0005876|GO:0006468|GO:0007062|GO:0007077|GO:0007094|GO:0007098|GO:0007346|GO:0008017|GO:0008283|GO:0010800|GO:0010997|GO:0015630|GO:0016301|GO:0016321|GO:…	polo like kinase 1
387103	0.171974	0.0159247	down	4.00018	-4.00018	-2.00007	CENPW	C6orf173|CENP-W|CUG2	387103	ENSG00000203760	GO:0000278|GO:0000775|GO:0000776|GO:0000777|GO:0003677|GO:0005515|GO:0005654|GO:0005730|GO:0007059|GO:0016363|GO:0034080|GO:0046982|GO:0051276|GO:0051301|GO:0051382	centromere protein W
56624	0.19249	0.0230161	down	3.99871	-3.99871	-1.99953	ASAH2	BCDase|HNAC1|LCDase|N-CDase|NCDase	56624	ENSG00000188611	GO:0005739|GO:0005886|GO:0006672|GO:0006915|GO:0007165|GO:0016021|GO:0017040	N-acylsphingosine amidohydrolase 2
9232	0.162154	0.0134858	down	3.98153	-3.98153	-1.99332	PTTG1	EAP1|HPTTG|PTTG|TUTR1	9232	ENSG00000164611	GO:0000981|GO:0003700|GO:0004869|GO:0005515|GO:0005634|GO:0005737|GO:0005829|GO:0006281|GO:0006357|GO:0006366|GO:0007283|GO:0010951|GO:0017124|GO:0030414|GO:0031145|GO:0042787|GO:0045143|GO:0051276|GO:0051301	pituitary tumor-transforming 1
8350	0.187755	0.0213689	down	3.96441	-3.96441	-1.98711	HIST1H3A	H3/A|H3FA	8350	ENSG00000275714	GO:0000183|GO:0000228|GO:0000784|GO:0000786|GO:0000788|GO:0003677|GO:0005515|GO:0005576|GO:0005634|GO:0005654|GO:0006325|GO:0006334|GO:0006335|GO:0007596|GO:0016020|GO:0032200|GO:0042393|GO:0043234|GO:0044267|GO:0045296|GO:0045814|GO:0045815|GO:0046982|GO:0051290|GO:0060964|GO:0060968|GO:0070062	histone cluster 1 H3 family member a
84103	0.0805741	0.0019056	down	3.94082	-3.94082	-1.9785	C4orf17		84103	ENSG00000138813		chromosome 4 open reading frame 17
5569	0.217535	0.0318605	down	3.92901	-3.92901	-1.97416	PKIA	PRKACN1	5569	ENSG00000171033	GO:0000122|GO:0004862|GO:0005515|GO:0005634|GO:0005737|GO:0010389|GO:0034236|GO:0042308|GO:2000480	cAMP-dependent protein kinase inhibitor alpha
699	0.119817	0.00550239	down	3.92091	-3.92091	-1.97119	BUB1	BUB1A|BUB1L|hBUB1	699	ENSG00000169679	GO:0000776|GO:0000777|GO:0000942|GO:0004672|GO:0004674|GO:0005515|GO:0005524|GO:0005654|GO:0005829|GO:0006468|GO:0006915|GO:0007062|GO:0007063|GO:0007093|GO:0007094|GO:0008283|GO:0016020|GO:0016032|GO:0051301|GO:0051754|GO:0051983|GO:0071173	BUB1 mitotic checkpoint serine/threonine kinase
2237	0.157262	0.0122142	down	3.91849	-3.91849	-1.9703	FEN1	FEN-1|MF1|RAD2	2237	ENSG00000168496	GO:0000722|GO:0000724|GO:0000784|GO:0003677|GO:0003684|GO:0003690|GO:0004519|GO:0004523|GO:0004527|GO:0005515|GO:0005634|GO:0005654|GO:0005730|GO:0005739|GO:0006260|GO:0006281|GO:0006302|GO:0007613|GO:0008309|GO:0008409|GO:0009650|GO:0016020|GO:0017108|GO:0043137|GO:0043234|GO:0045876|GO:0046872|GO:0048256|GO:0090305|GO:0090502	flap structure-specific endonuclease 1
7431	0.19969	0.0250729	down	3.91655	-3.91655	-1.96958	VIM	CTRCT30|HEL113	7431	ENSG00000026025	GO:0001948|GO:0003725|GO:0005200|GO:0005212|GO:0005515|GO:0005737|GO:0005777|GO:0005829|GO:0005856|GO:0005882|GO:0005886|GO:0005925|GO:0006928|GO:0008022|GO:0010628|GO:0010977|GO:0014002|GO:0016032|GO:0030049|GO:0031012|GO:0031252|GO:0042802|GO:0043005|GO:0045109|GO:0060020|GO:0060395|GO:0070062|GO:0070307|GO:0097110|GO:1990254	vimentin
1277	0.118464	0.00530842	down	3.90974	-3.90974	-1.96707	COL1A1	EDSC|OI1|OI2|OI3|OI4	1277	ENSG00000108821	GO:0001501|GO:0001568|GO:0001649|GO:0001957|GO:0001958|GO:0002020|GO:0005201|GO:0005515|GO:0005576|GO:0005584|GO:0005615|GO:0005788|GO:0005794|GO:0007596|GO:0007601|GO:0007605|GO:0010718|GO:0010812|GO:0015031|GO:0030141|GO:0030168|GO:0030198|GO:0030199|GO:0030335|GO:0030574|GO:0031012|GO:0031960|GO:0032355|GO:0032964|GO:0034504|GO:0034505|GO:0038063|GO:0042493|GO:0042542|GO:0042802|GO:0043434|GO:…	collagen type I alpha 1 chain
2563	0.127073	0.00653141	down	3.90411	-3.90411	-1.965	GABRD	EIG10|EJM7|GEFSP5	2563	ENSG00000187730	GO:0004890|GO:0005230|GO:0005254|GO:0005515|GO:0005887|GO:0006810|GO:0007165|GO:0007268|GO:0030054|GO:0034707|GO:0045211|GO:1902476|GO:1902711	gamma-aminobutyric acid type A receptor delta subunit
51463	0.144651	0.0097793	down	3.89724	-3.89724	-1.96245	GPR89B	GPHR|GPR89|GPR89C|SH120|UNQ192	51463	ENSG00000188092	GO:0006811|GO:0008308|GO:0015031|GO:0016021|GO:0032580|GO:0051452|GO:1903959	G protein-coupled receptor 89B
442459	0.128414	0.00687731	down	3.89125	-3.89125	-1.96023	XRCC6P5		442459			X-ray repair cross complementing 6 pseudogene 5
6713	0.213452	0.0299226	down	3.88882	-3.88882	-1.95933	SQLE		6713	ENSG00000104549	GO:0004506|GO:0005783|GO:0005789|GO:0006695|GO:0006725|GO:0008203|GO:0010033|GO:0016021|GO:0016126|GO:0031090|GO:0045540|GO:0050660|GO:0055114	squalene epoxidase
83461	0.184524	0.0198513	down	3.87413	-3.87413	-1.95387	CDCA3	GRCC8|TOME-1	83461	ENSG00000111665	GO:0003674|GO:0005515|GO:0005575|GO:0005829|GO:0005913|GO:0007049|GO:0008150|GO:0016567|GO:0051301	cell division cycle associated 3 (G2/M phase)
255130	0.131431	0.00736946	down	3.87373	-3.87373	-1.95372	IGFBP7-AS1		255130	ENSG00000245067		IGFBP7 antisense RNA 1
8360	0.160221	0.0130939	down	3.84433	-3.84433	-1.94273	HIST1H4D	H4/b|H4FB|dJ221C16.9	8360	ENSG00000277157	GO:0000183|GO:0000228|GO:0000784|GO:0000786|GO:0000788|GO:0003677|GO:0003723|GO:0005515|GO:0005576|GO:0005634|GO:0005654|GO:0006303|GO:0006334|GO:0006335|GO:0006336|GO:0006352|GO:0016020|GO:0016233|GO:0019904|GO:0031012|GO:0032200|GO:0034080|GO:0042393|GO:0043234|GO:0044267|GO:0045653|GO:0045814|GO:0045815|GO:0046982|GO:0051290|GO:0060964|GO:0070062|GO:1904837	histone cluster 1 H4 family member d
55635	0.183727	0.0195206	down	3.83021	-3.83021	-1.93742	DEPDC1	DEP.8|DEPDC1-V2|DEPDC1A|SDP35	55635	ENSG00000024526	GO:0005096|GO:0005515|GO:0005634|GO:0006351|GO:0007165|GO:0017053|GO:0035556|GO:0043547|GO:0045892	DEP domain containing 1
26609	0.140405	0.00884352	down	3.82585	-3.82585	-1.93578	VCX	VCX-10r|VCX-B1|VCX1|VCX10R|VCXB1	26609	ENSG00000182583	GO:0003682|GO:0005634|GO:0005730|GO:0006325|GO:0007283|GO:0007420|GO:0042255	variable charge, X-linked
100616477	0.0990973	0.00340312	down	3.82571	-3.82571	-1.93573	MIR4442	mir-4442	100616477	ENSG00000283971		microRNA 4442
90381	0.224723	0.034468	down	3.82147	-3.82147	-1.93413	TICRR	C15orf42|SLD3|Treslin	90381	ENSG00000140534	GO:0000075|GO:0001731|GO:0003682|GO:0005515|GO:0005634|GO:0005654|GO:0006260|GO:0006281|GO:0010212|GO:0030174|GO:0033314	TOPBP1 interacting checkpoint and replication regulator
100131980	0.113263	0.00475536	down	3.8126	-3.8126	-1.93078	ZNF705G		100131980	ENSG00000215372	GO:0003677|GO:0005634|GO:0006351|GO:0006355|GO:0046872	zinc finger protein 705G
3157	0.176109	0.0165698	down	3.7929	-3.7929	-1.9233	HMGCS1	HMGCS	3157	ENSG00000112972	GO:0001889|GO:0004421|GO:0005737|GO:0005829|GO:0006629|GO:0006695|GO:0007420|GO:0008144|GO:0008299|GO:0008584|GO:0009645|GO:0014074|GO:0016853|GO:0019216|GO:0033197|GO:0042493|GO:0042803|GO:0043177|GO:0045540|GO:0046690|GO:0055094|GO:0071372|GO:0071397	3-hydroxy-3-methylglutaryl-CoA synthase 1
5957	0.113263	0.00467477	down	3.78014	-3.78014	-1.91844	RCVRN	RCV1	5957	ENSG00000109047	GO:0005509|GO:0007165|GO:0007601|GO:0007602|GO:0008048|GO:0030425|GO:0031284|GO:0051924	recoverin
3949	0.20829	0.0285586	down	3.77784	-3.77784	-1.91756	LDLR	FH|FHC|LDLCQ2	3949	ENSG00000130164	GO:0001618|GO:0001948|GO:0002020|GO:0005041|GO:0005509|GO:0005515|GO:0005764|GO:0005769|GO:0005770|GO:0005794|GO:0005886|GO:0005887|GO:0005905|GO:0006629|GO:0006897|GO:0008203|GO:0009897|GO:0009986|GO:0010008|GO:0010628|GO:0010629|GO:0010867|GO:0010899|GO:0015914|GO:0016020|GO:0016323|GO:0030169|GO:0030229|GO:0030299|GO:0030301|GO:0030669|GO:0032050|GO:0034362|GO:0034382|GO:0034383|GO:0036020|GO:…	low density lipoprotein receptor
8362	0.178797	0.0174057	down	3.77783	-3.77783	-1.91756	HIST1H4K	H4/d|H4F2iii|H4FD|dJ160A22.1	8362	ENSG00000273542	GO:0000183|GO:0000228|GO:0000784|GO:0000786|GO:0000788|GO:0003677|GO:0003723|GO:0005515|GO:0005576|GO:0005634|GO:0005654|GO:0006303|GO:0006334|GO:0006335|GO:0006336|GO:0006352|GO:0016020|GO:0016233|GO:0019904|GO:0031012|GO:0032200|GO:0034080|GO:0042393|GO:0043234|GO:0044267|GO:0045653|GO:0045814|GO:0045815|GO:0046982|GO:0051290|GO:0060964|GO:0070062|GO:1904837	histone cluster 1 H4 family member k
7083	0.200088	0.0252119	down	3.76024	-3.76024	-1.91082	TK1	TK2	7083	ENSG00000167900	GO:0004797|GO:0005515|GO:0005524|GO:0005829|GO:0006139|GO:0006259|GO:0008270|GO:0009157|GO:0009165|GO:0016310|GO:0019206|GO:0042802|GO:0043097|GO:0046104|GO:0051289|GO:0071897	thymidine kinase 1
7873	0.140181	0.00878555	down	3.72075	-3.72075	-1.89559	MANF	ARMET|ARP	7873	ENSG00000145050	GO:0002576|GO:0003723|GO:0005576|GO:0005615|GO:0005634|GO:0005783|GO:0005829|GO:0006986|GO:0008083|GO:0008150|GO:0031175|GO:0071542	mesencephalic astrocyte derived neurotrophic factor
57116	0.0910009	0.00275549	down	3.71887	-3.71887	-1.89486	ZNF695	SBZF3	57116	ENSG00000197472	GO:0003676|GO:0005634|GO:0006355|GO:0046872	zinc finger protein 695
10004	0.229365	0.0363195	down	3.70556	-3.70556	-1.88969	NAALADL1	I100|NAALADASEL	10004	ENSG00000168060	GO:0004180|GO:0006508|GO:0008233|GO:0008237|GO:0016021|GO:0016324|GO:0016805|GO:0046872	N-acetylated alpha-linked acidic dipeptidase like 1
84929	0.16333	0.0137503	down	3.6997	-3.6997	-1.88741	FIBCD1		84929	ENSG00000130720	GO:0005515|GO:0008061|GO:0016020|GO:0016021|GO:0046872	fibrinogen C domain containing 1
8331	0.23563	0.038735	down	3.69125	-3.69125	-1.88411	HIST1H2AJ	H2A/E|H2AFE|dJ160A22.4	8331	ENSG00000276368		histone cluster 1 H2A family member j
55143	0.144924	0.00991449	down	3.68957	-3.68957	-1.88345	CDCA8	BOR|BOREALIN|DasraB|MESRGP	55143	ENSG00000134690	GO:0000775|GO:0005515|GO:0005634|GO:0005654|GO:0005730|GO:0005829|GO:0007062|GO:0007080|GO:0010369|GO:0016604|GO:0016925|GO:0030496|GO:0032133|GO:0043234|GO:0045171|GO:0051233|GO:0051276|GO:0051301	cell division cycle associated 8
374407	0.221788	0.033118	down	3.6871	-3.6871	-1.88248	DNAJB13	CILD34|RSPH16A|TSARG5|TSARG6	374407	ENSG00000187726	GO:0003674|GO:0005515|GO:0005575|GO:0005737|GO:0005930|GO:0006457|GO:0031514|GO:0036126|GO:0051082|GO:1904158	DnaJ heat shock protein family (Hsp40) member B13
8364	0.159138	0.0128043	down	3.67315	-3.67315	-1.87702	HIST1H4C	H4/g|H4FG|dJ221C16.1	8364	ENSG00000197061	GO:0000183|GO:0000228|GO:0000784|GO:0000786|GO:0000788|GO:0003677|GO:0003723|GO:0005515|GO:0005576|GO:0005634|GO:0005654|GO:0006303|GO:0006334|GO:0006335|GO:0006336|GO:0006352|GO:0016020|GO:0016233|GO:0019904|GO:0031012|GO:0032200|GO:0034080|GO:0042393|GO:0043234|GO:0044267|GO:0045653|GO:0045814|GO:0045815|GO:0046982|GO:0051290|GO:0060964|GO:0070062|GO:1904837	histone cluster 1 H4 family member c
54579	0.16915	0.0152128	down	3.66871	-3.66871	-1.87527	UGT1A5	UDPGT|UDPGT 1-5|UGT1E	54579	ENSG00000240224	GO:0015020|GO:0016021|GO:0043231|GO:0052697	UDP glucuronosyltransferase family 1 member A5
4951	0.172898	0.0160492	down	3.65196	-3.65196	-1.86867	OCM2	OCM	4951	ENSG00000135175	GO:0005509	oncomodulin 2
59351	0.257809	0.0486848	down	3.63753	-3.63753	-1.86296	PBOV1	UC28|UROC28|dJ171N11.2	59351	ENSG00000254440	GO:0005634|GO:0005737	prostate and breast cancer overexpressed 1
8727	0.183727	0.0194434	down	3.63616	-3.63616	-1.86241	CTNNAL1	ACRP|CLLP|alpha-CATU	8727	ENSG00000119326	GO:0005515|GO:0005829|GO:0005856|GO:0005886|GO:0007155|GO:0007266|GO:0045296|GO:0051015	catenin alpha like 1
102724467	0.17766	0.0170828	down	3.63215	-3.63215	-1.86083	LOC102724467		102724467			uncharacterized LOC102724467
255180	0.15094	0.0108657	down	3.61614	-3.61614	-1.85445	GOLGA2P11		255180			golgin A2 pseudogene 11
4751	0.133744	0.0077846	down	3.61574	-3.61574	-1.85429	NEK2	HsPK21|NEK2A|NLK1|PPP1R111|RP67	4751	ENSG00000117650	GO:0000070|GO:0000086|GO:0000278|GO:0000776|GO:0000777|GO:0000794|GO:0000922|GO:0001824|GO:0004672|GO:0004674|GO:0005515|GO:0005524|GO:0005654|GO:0005730|GO:0005813|GO:0005829|GO:0005874|GO:0006468|GO:0007059|GO:0007088|GO:0019903|GO:0030496|GO:0032212|GO:0043234|GO:0043392|GO:0046602|GO:0046777|GO:0046872|GO:0051225|GO:0051299|GO:0051301|GO:0051321|GO:0051973|GO:0051988|GO:0090307|GO:0097711|GO:…	NIMA related kinase 2
167410	0.16644	0.0145897	down	3.60901	-3.60901	-1.8516	LIX1	C5orf11|Lft	167410	ENSG00000145721	GO:0005737|GO:0097352	limb and CNS expressed 1
677846	0.257947	0.0488074	down	3.59549	-3.59549	-1.84619	SNORA80A	ACA67|SNORA80	677846	ENSG00000200792		small nucleolar RNA, H/ACA box 80A
3024	0.257595	0.0484545	down	3.59258	-3.59258	-1.84502	HIST1H1A	H1.1|H1A|H1F1|HIST1	3024	ENSG00000124610	GO:0000786|GO:0000790|GO:0005515|GO:0005719|GO:0006334|GO:0007283|GO:0008201|GO:0009986|GO:0031490|GO:0031982|GO:0048260	histone cluster 1 H1 family member a
55872	0.200088	0.0253789	down	3.59252	-3.59252	-1.845	PBK	CT84|HEL164|Nori-3|SPK|TOPK	55872	ENSG00000168078	GO:0000278|GO:0004674|GO:0005515|GO:0005524|GO:0005575|GO:0005634|GO:0006468|GO:0032435|GO:0032873|GO:0034644|GO:0050728	PDZ binding kinase
230	0.108954	0.00429529	down	3.57008	-3.57008	-1.83595	ALDOC	ALDC	230	ENSG00000109107	GO:0004332|GO:0005515|GO:0005576|GO:0005739|GO:0005829|GO:0005856|GO:0006000|GO:0006094|GO:0008092|GO:0030388|GO:0030855|GO:0034774|GO:0043312|GO:0061621|GO:0070062|GO:1904724|GO:1904813	aldolase, fructose-bisphosphate C
898	0.131952	0.00747692	down	3.56837	-3.56837	-1.83526	CCNE1	CCNE|pCCNE1	898	ENSG00000105173	GO:0000082|GO:0000083|GO:0000122|GO:0000723|GO:0003713|GO:0005515|GO:0005634|GO:0005654|GO:0005829|GO:0006270|GO:0006468|GO:0007129|GO:0016055|GO:0016301|GO:0016538|GO:0019901|GO:0030521|GO:0045859|GO:0045893|GO:0050681|GO:0051301|GO:0051726|GO:0097134|GO:1903827	cyclin E1
23397	0.00985317	4.71316e-05	down	3.565	-3.565	-1.8339	NCAPH	BRRN1|CAP-H	23397	ENSG00000121152	GO:0000796|GO:0000799|GO:0003682|GO:0005515|GO:0005634|GO:0005829|GO:0007076|GO:0010032|GO:0016020|GO:0044547|GO:0045132|GO:0051301|GO:0072587|GO:2000373	non-SMC condensin I complex subunit H
729533	0.111009	0.00447844	down	3.55161	-3.55161	-1.82847	FAM72A	LMPIP|Ugene	729533	ENSG00000196550	GO:0005515|GO:0005739|GO:0005829|GO:0043231	family with sequence similarity 72 member A
440704	0.245512	0.0424434	down	3.54987	-3.54987	-1.82777	LINC01720		440704	ENSG00000231175		long intergenic non-protein coding RNA 1720
53630	0.165392	0.0143375	down	3.52973	-3.52973	-1.81956	BCO1	BCDO|BCDO1|BCMO|BCMO1|BCO	53630	ENSG00000135697	GO:0001523|GO:0003834|GO:0005829|GO:0035238|GO:0042572|GO:0042574|GO:0046872|GO:0055114|GO:1901810	beta-carotene oxygenase 1
4085	0.149371	0.0105692	down	3.51448	-3.51448	-1.81331	MAD2L1	HSMAD2|MAD2	4085	ENSG00000164109	GO:0000070|GO:0000776|GO:0000777|GO:0000922|GO:0005515|GO:0005634|GO:0005643|GO:0005654|GO:0005829|GO:0007062|GO:0007093|GO:0007094|GO:0031145|GO:0042177|GO:0042787|GO:0042802|GO:0042803|GO:0043066|GO:0043161|GO:0045930|GO:0048471|GO:0051301|GO:0051436|GO:0051437|GO:0072686|GO:0090267|GO:1904667	mitotic arrest deficient 2 like 1
100874043	0.198099	0.0246103	down	3.50989	-3.50989	-1.81143	TPRG1-AS1		100874043	ENSG00000234076		TPRG1 antisense RNA 1
93323	0.111831	0.00458224	down	3.50963	-3.50963	-1.81132	HAUS8	DGT4|HICE1|NY-SAR-48	93323	ENSG00000131351	GO:0000086|GO:0000922|GO:0003674|GO:0005813|GO:0005829|GO:0005874|GO:0007098|GO:0051225|GO:0051301|GO:0070652|GO:0097711	HAUS augmin like complex subunit 8
995	0.14469	0.00982552	down	3.50631	-3.50631	-1.80995	CDC25C	CDC25|PPP1R60	995	ENSG00000158402	GO:0000079|GO:0000086|GO:0004721|GO:0004725|GO:0005515|GO:0005634|GO:0005654|GO:0005829|GO:0006260|GO:0006977|GO:0007088|GO:0007283|GO:0008283|GO:0016032|GO:0016607|GO:0019901|GO:0035335|GO:0048471|GO:0050699|GO:0051301|GO:0051726|GO:1902751	cell division cycle 25C
1463	0.227815	0.035591	down	3.50272	-3.50272	-1.80848	NCAN	CSPG3	1463	ENSG00000130287	GO:0001501|GO:0005201|GO:0005509|GO:0005540|GO:0005576|GO:0005578|GO:0005796|GO:0007155|GO:0007417|GO:0030198|GO:0030203|GO:0030206|GO:0030207|GO:0030208|GO:0030246|GO:0043202	neurocan
78995	0.150488	0.0107535	down	3.49707	-3.49707	-1.80615	C17orf53		78995	ENSG00000125319		chromosome 17 open reading frame 53
6820	0.230084	0.0366412	down	3.47815	-3.47815	-1.79832	SULT2B1	HSST2	6820	ENSG00000088002	GO:0000103|GO:0003676|GO:0004027|GO:0005515|GO:0005634|GO:0005737|GO:0005783|GO:0005829|GO:0008202|GO:0015485|GO:0043231|GO:0050294|GO:0050427|GO:0070062|GO:1990239	sulfotransferase family 2B member 1
26994	0.136052	0.00822696	down	3.47069	-3.47069	-1.79522	RNF11	CGI-123|SID1669	26994	ENSG00000123091	GO:0000151|GO:0003677|GO:0004842|GO:0005515|GO:0005634|GO:0005769|GO:0008270|GO:0042787|GO:0043161|GO:0051865|GO:0055037|GO:0061630|GO:0070062	ring finger protein 11
347404	0.200088	0.0252118	down	3.46914	-3.46914	-1.79458	LANCL3		347404	ENSG00000147036	GO:0005886|GO:0007165	LanC like 3
9133	0.0807276	0.00199229	down	3.4652	-3.4652	-1.79294	CCNB2	HsT17299	9133	ENSG00000157456	GO:0000086|GO:0001701|GO:0004693|GO:0005515|GO:0005654|GO:0005813|GO:0005829|GO:0007077|GO:0015630|GO:0016020|GO:0040007|GO:0043029|GO:0045296|GO:0048538|GO:0051301|GO:0051726	cyclin B2
6574	0.249215	0.044089	down	3.4549	-3.4549	-1.78864	SLC20A1	GLVR1|Glvr-1|PIT1|PiT-1	6574	ENSG00000144136	GO:0004871|GO:0004872|GO:0005315|GO:0005316|GO:0005436|GO:0005886|GO:0005887|GO:0006796|GO:0006810|GO:0006811|GO:0007165|GO:0015321|GO:0016020|GO:0035435|GO:0035725|GO:0043123|GO:0044341	solute carrier family 20 member 1
22974	0.194759	0.0236629	down	3.44553	-3.44553	-1.78473	TPX2	C20orf1|C20orf2|DIL-2|DIL2|FLS353|GD:C20orf1|HCA519|HCTP4|REPP86|p100	22974	ENSG00000088325	GO:0000086|GO:0000278|GO:0000922|GO:0005515|GO:0005524|GO:0005525|GO:0005634|GO:0005654|GO:0005819|GO:0005829|GO:0005874|GO:0006915|GO:0008283|GO:0015630|GO:0019901|GO:0032147|GO:0043203|GO:0051301|GO:0060236|GO:0061676|GO:0072686|GO:0090307|GO:1901796	TPX2, microtubule nucleation factor
1032	0.142959	0.00911062	down	3.43104	-3.43104	-1.77865	CDKN2D	INK4D|p19|p19-INK4D	1032	ENSG00000129355	GO:0000079|GO:0000082|GO:0000731|GO:0004861|GO:0005515|GO:0005634|GO:0005654|GO:0005737|GO:0005829|GO:0007050|GO:0007605|GO:0008285|GO:0009411|GO:0019901|GO:0030308|GO:0032526|GO:0033280|GO:0042326|GO:0043154|GO:0048102|GO:0071901|GO:0097129|GO:1902230|GO:1902807	cyclin dependent kinase inhibitor 2D
150468	0.0686623	0.00133094	down	3.42961	-3.42961	-1.77804	CKAP2L		150468	ENSG00000169607	GO:0000922|GO:0005813|GO:0005829|GO:0072686	cytoskeleton associated protein 2 like
10747	0.254974	0.0467716	down	3.42885	-3.42885	-1.77772	MASP2	MAP19|MASP-2|MASP1P1|sMAP	10747	ENSG00000009724	GO:0001855|GO:0001867|GO:0004252|GO:0005509|GO:0005515|GO:0005576|GO:0005615|GO:0006508|GO:0006956|GO:0006958|GO:0008233|GO:0048306|GO:0070062	mannan binding lectin serine peptidase 2
8744	0.256828	0.0480629	down	3.42379	-3.42379	-1.77559	TNFSF9	4-1BB-L|CD137L|TNLG5A	8744	ENSG00000125657	GO:0005102|GO:0005125|GO:0005164|GO:0005615|GO:0005886|GO:0006915|GO:0006955|GO:0007165|GO:0007267|GO:0008283|GO:0016021|GO:0032813|GO:0033209|GO:0042104|GO:0045585	TNF superfamily member 9
2222	0.150974	0.0108938	down	3.39765	-3.39765	-1.76454	FDFT1	DGPT|ERG9|SQS|SS	2222	ENSG00000079459	GO:0004310|GO:0005515|GO:0005783|GO:0005789|GO:0006694|GO:0006695|GO:0006696|GO:0008299|GO:0016021|GO:0016491|GO:0019216|GO:0045338|GO:0045540|GO:0051996|GO:0055114	farnesyl-diphosphate farnesyltransferase 1
220594	0.142959	0.0091439	down	3.38658	-3.38658	-1.75983	USP32P2	TL132	220594	ENSG00000233327		ubiquitin specific peptidase 32 pseudogene 2
891	0.190643	0.0224022	down	3.38633	-3.38633	-1.75972	CCNB1	CCNB	891	ENSG00000134057	GO:0000086|GO:0000922|GO:0000942|GO:0001556|GO:0001701|GO:0001933|GO:0004693|GO:0005113|GO:0005515|GO:0005634|GO:0005654|GO:0005737|GO:0005759|GO:0005813|GO:0005829|GO:0006461|GO:0006977|GO:0007052|GO:0007077|GO:0007080|GO:0007283|GO:0009612|GO:0010629|GO:0016020|GO:0019901|GO:0031145|GO:0031442|GO:0031662|GO:0033129|GO:0035173|GO:0042246|GO:0042493|GO:0042787|GO:0045931|GO:0046680|GO:0048146|GO:…	cyclin B1 (G2/M phase)
151246	0.192367	0.0229174	down	3.35946	-3.35946	-1.74823	SGO2	SGOL2|TRIPIN	151246	ENSG00000163535	GO:0000775|GO:0000777|GO:0005515|GO:0005654|GO:0005829|GO:0007062|GO:0016604|GO:0030892|GO:0051301|GO:0051754	shugoshin 2
134	0.214624	0.0304015	down	3.35859	-3.35859	-1.74785	ADORA1	RDC7	134	ENSG00000163485	GO:0000186|GO:0001609|GO:0001659|GO:0001664|GO:0001666|GO:0001883|GO:0001973|GO:0002087|GO:0002674|GO:0002686|GO:0002793|GO:0003093|GO:0004629|GO:0005515|GO:0005783|GO:0005886|GO:0005887|GO:0006612|GO:0006909|GO:0006954|GO:0007165|GO:0007193|GO:0007267|GO:0007399|GO:0008285|GO:0014050|GO:0014069|GO:0016042|GO:0016323|GO:0030673|GO:0031072|GO:0031683|GO:0032229|GO:0032244|GO:0032795|GO:0032900|GO:…	adenosine A1 receptor
9493	0.183018	0.0183348	down	3.33929	-3.33929	-1.73954	KIF23	CHO1|KNSL5|MKLP-1|MKLP1	9493	ENSG00000137807	GO:0000022|GO:0000281|GO:0000910|GO:0000915|GO:0003777|GO:0005515|GO:0005524|GO:0005634|GO:0005654|GO:0005813|GO:0005819|GO:0005829|GO:0005871|GO:0005874|GO:0005925|GO:0006890|GO:0007018|GO:0008017|GO:0016887|GO:0019886|GO:0030496|GO:0032467|GO:0045171|GO:0051256|GO:0072383|GO:0072686|GO:0097149	kinesin family member 23
8087	0.0311728	0.000275386	down	3.33852	-3.33852	-1.73921	FXR1	FXR1P	8087	ENSG00000114416	GO:0002151|GO:0003723|GO:0003729|GO:0003730|GO:0005515|GO:0005730|GO:0005737|GO:0005829|GO:0005844|GO:0006915|GO:0007517|GO:0016020|GO:0017148|GO:0030154|GO:0030424|GO:0033592|GO:0035770|GO:0042803|GO:0043034|GO:0043197|GO:0046982|GO:0048471|GO:2000637	FMR1 autosomal homolog 1
10797	0.183314	0.0184167	down	3.33828	-3.33828	-1.73911	MTHFD2	NMDMC	10797	ENSG00000065911	GO:0000287|GO:0004477|GO:0004487|GO:0004488|GO:0005615|GO:0005739|GO:0005759|GO:0005829|GO:0006730|GO:0042301|GO:0046653|GO:0046655|GO:0055114	methylenetetrahydrofolate dehydrogenase (NADP+ dependent) 2, methenyltetrahydrofolate cyclohydrolase
51053	0.183873	0.0195753	down	3.3366	-3.3366	-1.73838	GMNN	Gem|MGORS6	51053	ENSG00000112312	GO:0003682|GO:0003714|GO:0005515|GO:0005634|GO:0005654|GO:0005737|GO:0005829|GO:0006461|GO:0008156|GO:0009887|GO:0035563|GO:0042826|GO:0045786|GO:0045892|GO:0070491|GO:0071163|GO:2000104	geminin, DNA replication inhibitor
9912	0.154863	0.0118485	down	3.32822	-3.32822	-1.73475	ARHGAP44	NPC-A-10|RICH2	9912	ENSG00000006740	GO:0005096|GO:0005515|GO:0005543|GO:0005829|GO:0006887|GO:0007165|GO:0030054|GO:0031256|GO:0032956|GO:0035021|GO:0043197|GO:0043547|GO:0048365|GO:0051056|GO:0055037|GO:0061001|GO:0098886|GO:0098887	Rho GTPase activating protein 44
3619	0.0854633	0.0023757	down	3.31746	-3.31746	-1.73008	INCENP		3619	ENSG00000149503	GO:0000775|GO:0000776|GO:0000777|GO:0000800|GO:0000801|GO:0000910|GO:0005515|GO:0005634|GO:0005654|GO:0005721|GO:0005819|GO:0005829|GO:0005874|GO:0007059|GO:0007062|GO:0010369|GO:0016604|GO:0016925|GO:0030496|GO:0043234	inner centromere protein
81343	0.207417	0.0282493	down	3.31728	-3.31728	-1.73	OR10V2P		81343	ENSG00000255538		olfactory receptor family 10 subfamily V member 2 pseudogene
3156	0.156503	0.0121146	down	3.31284	-3.31284	-1.72807	HMGCR	LDLCQ3	3156	ENSG00000113161	GO:0004420|GO:0005515|GO:0005778|GO:0005783|GO:0005789|GO:0006695|GO:0006743|GO:0007568|GO:0007584|GO:0008299|GO:0008542|GO:0010664|GO:0010666|GO:0015936|GO:0016021|GO:0019216|GO:0032874|GO:0042282|GO:0042803|GO:0043407|GO:0045445|GO:0045471|GO:0045540|GO:0048643|GO:0048661|GO:0050662|GO:0051262|GO:0051721|GO:0055114|GO:0061045|GO:0061179|GO:0070374|GO:0070402|GO:0097756	3-hydroxy-3-methylglutaryl-CoA reductase
10810	0.183727	0.0192584	down	3.29877	-3.29877	-1.72193	WASF3	Brush-1|SCAR3|WAVE3	10810	ENSG00000132970	GO:0003779|GO:0005737|GO:0005856|GO:0006461|GO:0007010|GO:0008360|GO:0014003|GO:0030027|GO:0030032|GO:0030041|GO:0031643|GO:0070062	WAS protein family member 3
132946	0.249215	0.0440957	down	3.29088	-3.29088	-1.71848	ARL9		132946	ENSG00000196503	GO:0005525|GO:0005622|GO:0007264	ADP ribosylation factor like GTPase 9
161003	0.230216	0.0366932	down	3.2903	-3.2903	-1.71822	STOML3	Epb7.2l|SRO	161003	ENSG00000133115	GO:0003674|GO:0005575|GO:0005886|GO:0005929|GO:0007165|GO:0008150|GO:0016021|GO:0034220|GO:0045121	stomatin like 3
150197	0.200088	0.0253494	down	3.28551	-3.28551	-1.71612	LINC00896		150197	ENSG00000236499		long intergenic non-protein coding RNA 896
389799	0.252906	0.045796	down	3.27561	-3.27561	-1.71177	CFAP77	C9orf171	389799	ENSG00000188523	GO:0005515|GO:0005929	cilia and flagella associated protein 77
1491	0.0986152	0.00333848	down	3.27508	-3.27508	-1.71153	CTH		1491	ENSG00000116761	GO:0000098|GO:0003962|GO:0004123|GO:0005515|GO:0005516|GO:0005737|GO:0005829|GO:0006534|GO:0016846|GO:0018272|GO:0019343|GO:0019344|GO:0019346|GO:0030170|GO:0030968|GO:0042802|GO:0043123|GO:0044524|GO:0044540|GO:0047982|GO:0051092|GO:0051289|GO:0070062|GO:0070814|GO:0071266|GO:0080146|GO:1904831|GO:2001234	cystathionine gamma-lyase
2274	0.12924	0.00699645	down	3.27429	-3.27429	-1.71118	FHL2	AAG11|DRAL|FHL-2|SLIM-3|SLIM3	2274	ENSG00000115641	GO:0000122|GO:0001649|GO:0003713|GO:0005515|GO:0005634|GO:0005654|GO:0005925|GO:0006351|GO:0008134|GO:0009725|GO:0019216|GO:0030018|GO:0030521|GO:0031430|GO:0042802|GO:0043066|GO:0045893|GO:0046872|GO:0050681|GO:0055014|GO:0055015|GO:0060347	four and a half LIM domains 2
3014	0.132903	0.00761384	down	3.26892	-3.26892	-1.70881	H2AFX	H2A.X|H2A/X|H2AX	3014	ENSG00000188486	GO:0000077|GO:0000724|GO:0000781|GO:0000786|GO:0000790|GO:0000794|GO:0001673|GO:0001741|GO:0003677|GO:0003684|GO:0005515|GO:0005634|GO:0005654|GO:0005657|GO:0006302|GO:0006303|GO:0006334|GO:0006342|GO:0006974|GO:0007283|GO:0010212|GO:0016032|GO:0016607|GO:0019899|GO:0021987|GO:0035861|GO:0042393|GO:0045739|GO:0046982|GO:0051321|GO:0070062|GO:0071480|GO:0090398	H2A histone family member X
5010	0.0373066	0.000424245	down	3.26306	-3.26306	-1.70623	CLDN11	OSP|OTM	5010	ENSG00000013297	GO:0005198|GO:0005515|GO:0005886|GO:0005923|GO:0007283|GO:0008366|GO:0016021|GO:0016338|GO:0042802|GO:0043209|GO:0045178|GO:0070062	claudin 11
143686	0.197425	0.024393	down	3.24172	-3.24172	-1.69676	SESN3	SEST3	143686	ENSG00000149212	GO:0005634|GO:0005737|GO:0016491|GO:0031932|GO:0032868|GO:0034198|GO:0038203|GO:0042149|GO:0042593|GO:0046626|GO:0051896|GO:0055114|GO:0061700|GO:0071230|GO:1901031|GO:1904262	sestrin 3
26256	0.167426	0.0148388	down	3.23734	-3.23734	-1.69481	CABYR	CABYRa|CABYRc|CABYRc/d|CABYRe|CBP86|CT88|FSP-2|FSP2	26256	ENSG00000154040	GO:0003351|GO:0005509|GO:0005634|GO:0005737|GO:0005829|GO:0005856|GO:0017124|GO:0031514|GO:0035686|GO:0046982|GO:0048240|GO:0097228|GO:0097229	calcium binding tyrosine phosphorylation regulated
147841	0.122226	0.00585097	down	3.23522	-3.23522	-1.69386	SPC24	SPBC24	147841	ENSG00000161888	GO:0000777|GO:0005515|GO:0005634|GO:0005730|GO:0005829|GO:0007062|GO:0031262|GO:0051301	SPC24, NDC80 kinetochore complex component
150244	0.0493972	0.000775514	down	3.22747	-3.22747	-1.6904	ZDHHC8P1	ZDHHC8P	150244			zinc finger DHHC-type containing 8 pseudogene 1
5876	0.0871457	0.00246257	down	3.22701	-3.22701	-1.6902	RABGGTB	GGTB	5876	ENSG00000137955	GO:0004663|GO:0005515|GO:0005829|GO:0005886|GO:0005968|GO:0006464|GO:0007601|GO:0008270|GO:0017137|GO:0018344|GO:0042981|GO:0043687	Rab geranylgeranyltransferase beta subunit
10460	0.257757	0.0485569	down	3.22532	-3.22532	-1.68944	TACC3	ERIC-1|ERIC1	10460	ENSG00000013810	GO:0000922|GO:0005515|GO:0005737|GO:0005815|GO:0007091|GO:0008283|GO:0015630|GO:0021987|GO:0051301|GO:0060236|GO:1902850	transforming acidic coiled-coil containing protein 3
55786	0.0631116	0.00115344	down	3.21907	-3.21907	-1.68664	ZNF415	ZfLp	55786	ENSG00000170954	GO:0001650|GO:0003677|GO:0003700|GO:0005515|GO:0005737|GO:0006351|GO:0006355|GO:0015630|GO:0046872	zinc finger protein 415
26796	0.00202622	1.91283e-07	down	3.21608	-3.21608	-1.6853	SNORD53	RNU53|SNORD53A|U53	26796	ENSG00000265145		small nucleolar RNA, C/D box 53
105369332	0.144573	0.00976257	down	3.21435	-3.21435	-1.68453	LOC105369332		105369332	ENSG00000256690		uncharacterized LOC105369332
100852410	0.131524	0.00742153	down	3.20913	-3.20913	-1.68218	ZRANB2-AS2		100852410	ENSG00000229956		ZRANB2 antisense RNA 2 (head to head)
102724077	0.0843008	0.00219502	down	3.20472	-3.20472	-1.6802	LINC01389		102724077			long intergenic non-protein coding RNA 1389
8749	0.253413	0.0461083	down	3.20325	-3.20325	-1.67954	ADAM18	ADAM27|tMDCIII	8749	ENSG00000168619	GO:0004222|GO:0006508|GO:0007275|GO:0007283|GO:0008237|GO:0016020|GO:0016021|GO:0030154	ADAM metallopeptidase domain 18
220004	0.115101	0.00490026	down	3.19016	-3.19016	-1.67363	PPP1R32	C11orf66|IIIG9	220004	ENSG00000162148	GO:0005515|GO:0019902	protein phosphatase 1 regulatory subunit 32
10459	0.0834381	0.00215373	down	3.1798	-3.1798	-1.66893	MAD2L2	FANCV|MAD2B|POLZ2|REV7	10459	ENSG00000116670	GO:0000122|GO:0001102|GO:0001558|GO:0005515|GO:0005634|GO:0005654|GO:0005680|GO:0005730|GO:0005819|GO:0005829|GO:0006302|GO:0006351|GO:0007015|GO:0007094|GO:0008432|GO:0010719|GO:0010944|GO:0016035|GO:0033138|GO:0042177|GO:0042276|GO:0042772|GO:0043433|GO:0045893|GO:0051301|GO:0090090|GO:1904667|GO:2000048|GO:2000678	mitotic arrest deficient 2 like 2
10894	0.240399	0.0404568	down	3.17719	-3.17719	-1.66775	LYVE1	CRSBP-1|HAR|LYVE-1|XLKD1	10894	ENSG00000133800	GO:0004872|GO:0004888|GO:0005515|GO:0005540|GO:0005886|GO:0005887|GO:0006810|GO:0006928|GO:0007160|GO:0007165|GO:0009611|GO:0009653|GO:0016020|GO:0030214|GO:0070062	lymphatic vessel endothelial hyaluronan receptor 1
3773	0.240399	0.0404568	down	3.17719	-3.17719	-1.66775	KCNJ16	BIR9|KIR5.1	3773	ENSG00000153822	GO:0005242|GO:0005886|GO:0005887|GO:0006813|GO:0008076|GO:0010107|GO:0015467|GO:0016323|GO:0034765	potassium voltage-gated channel subfamily J member 16
192134	0.257809	0.0487059	down	3.1751	-3.1751	-1.6668	B3GNT6	B3Gn-T6|BGnT-6|beta-1,3-Gn-T6|beta3Gn-T6	192134	ENSG00000198488	GO:0000139|GO:0008378|GO:0008499|GO:0009101|GO:0016020|GO:0016021|GO:0016266|GO:0016269|GO:0047223|GO:0047224	UDP-GlcNAc:betaGal beta-1,3-N-acetylglucosaminyltransferase 6
54344	0.183314	0.0184314	down	3.17322	-3.17322	-1.66595	DPM3	CDG1O	54344	ENSG00000179085	GO:0004582|GO:0005515|GO:0005783|GO:0005789|GO:0005975|GO:0006506|GO:0016020|GO:0018279|GO:0018406|GO:0030176|GO:0031501|GO:0031647|GO:0033185|GO:0035268|GO:0035269	dolichyl-phosphate mannosyltransferase subunit 3
56935	0.256562	0.0475381	down	3.17082	-3.17082	-1.66486	SMCO4	C11orf75|FN5	56935	ENSG00000166002	GO:0003674|GO:0005515|GO:0005575|GO:0008150|GO:0016021	single-pass membrane protein with coiled-coil domains 4
6734	0.074404	0.00162352	down	3.16643	-3.16643	-1.66286	SRPRA	DP|SRPR|Sralpha	6734	ENSG00000182934	GO:0003723|GO:0003924|GO:0005047|GO:0005525|GO:0005783|GO:0005785|GO:0005789|GO:0006613|GO:0006614|GO:0016020|GO:0016021|GO:0036498|GO:0070062	SRP receptor alpha subunit
125965	0.0129955	8.50335e-05	down	3.14624	-3.14624	-1.65363	COX6B2	COXVIB2|CT59	125965	ENSG00000160471	GO:0004129|GO:0005515|GO:0005758|GO:0030061|GO:1902600	cytochrome c oxidase subunit 6B2
11113	0.228973	0.0362462	down	3.14602	-3.14602	-1.65353	CIT	CITK|CRIK|MCPH17|STK21	11113	ENSG00000122966	GO:0000086|GO:0000278|GO:0000281|GO:0000910|GO:0004674|GO:0005515|GO:0005524|GO:0005829|GO:0005886|GO:0006468|GO:0007030|GO:0008064|GO:0016020|GO:0017048|GO:0017124|GO:0030165|GO:0031985|GO:0032467|GO:0035556|GO:0043025|GO:0046872|GO:0048699|GO:0051402|GO:0097110	citron rho-interacting serine/threonine kinase
3422	0.0886917	0.00259396	down	3.14557	-3.14557	-1.65332	IDI1	IPP1|IPPI1	3422	ENSG00000067064	GO:0004452|GO:0005777|GO:0005829|GO:0006695|GO:0009240|GO:0016787|GO:0045540|GO:0046872|GO:0050992	isopentenyl-diphosphate delta isomerase 1
317772	0.247777	0.0433359	down	3.14272	-3.14272	-1.65202	HIST2H2AB	H2AB	317772	ENSG00000184270	GO:0000786|GO:0000790|GO:0003674|GO:0003677|GO:0005634|GO:0006342|GO:0008150|GO:0046982|GO:0070062	histone cluster 2 H2A family member b
594838	0.154163	0.0115458	down	3.13947	-3.13947	-1.65052	SNORD100	HBII-429	594838	ENSG00000221500		small nucleolar RNA, C/D box 100
56994	0.246033	0.0426561	down	3.1394	-3.1394	-1.65049	CHPT1	CPT|CPT1	56994	ENSG00000111666	GO:0000139|GO:0001558|GO:0004142|GO:0006629|GO:0006656|GO:0006657|GO:0006663|GO:0016020|GO:0016021|GO:0019992|GO:0043231|GO:0046872	choline phosphotransferase 1
51016	0.0566101	0.000939262	down	3.1387	-3.1387	-1.65017	EMC9	C14orf122|CGI-112|FAM158A	51016	ENSG00000100908	GO:0005515|GO:0005737|GO:0072546	ER membrane protein complex subunit 9
1058	0.0964875	0.00316981	down	3.13637	-3.13637	-1.64909	CENPA	CENP-A|CenH3	1058	ENSG00000115163	GO:0000132|GO:0000281|GO:0000775|GO:0000778|GO:0000780|GO:0000788|GO:0000939|GO:0003677|GO:0003682|GO:0005515|GO:0005634|GO:0005654|GO:0005829|GO:0007062|GO:0016032|GO:0031618|GO:0034080|GO:0046982|GO:0051382|GO:0071459	centromere protein A
2187	0.200088	0.0252775	down	3.12798	-3.12798	-1.64523	FANCB	FA2|FAAP90|FAAP95|FAB|FACB	2187	ENSG00000181544	GO:0005515|GO:0005654|GO:0036297|GO:0043240	Fanconi anemia complementation group B
54892	0.227089	0.0353443	down	3.10597	-3.10597	-1.63504	NCAPG2	CAP-G2|CAPG2|LUZP5|MTB|hCAP-G2	54892	ENSG00000146918	GO:0000796|GO:0001833|GO:0005654|GO:0007049|GO:0016020|GO:0016607|GO:0030261|GO:0035064|GO:0051301	non-SMC condensin II complex subunit G2
2189	0.12592	0.0063533	down	3.08598	-3.08598	-1.62573	FANCG	FAG|XRCC9	2189	ENSG00000221829	GO:0000075|GO:0001541|GO:0003684|GO:0005515|GO:0005654|GO:0005730|GO:0005739|GO:0005829|GO:0005886|GO:0006281|GO:0007005|GO:0007286|GO:0009314|GO:0036297|GO:0043240	Fanconi anemia complementation group G
619567	0.249162	0.043976	down	3.07843	-3.07843	-1.62219	SNORD2	R39B|SNR39B	619567	ENSG00000238942		small nucleolar RNA, C/D box 2
220042	0.142959	0.00931049	down	3.07409	-3.07409	-1.62016	DDIAS	C11orf82|noxin	220042	ENSG00000165490	GO:0005634|GO:0005737|GO:0006915|GO:0007050	DNA damage induced apoptosis suppressor
3087	0.256614	0.0478884	down	3.07309	-3.07309	-1.61969	HHEX	HEX|HMPH|HOX11L-PEN|PRH|PRHX	3087	ENSG00000152804	GO:0000122|GO:0000978|GO:0001078|GO:0001570|GO:0001701|GO:0002573|GO:0003682|GO:0005515|GO:0005634|GO:0005737|GO:0006351|GO:0006406|GO:0007219|GO:0007492|GO:0008134|GO:0008190|GO:0008283|GO:0008301|GO:0009611|GO:0009952|GO:0010621|GO:0010944|GO:0016055|GO:0016525|GO:0016973|GO:0017025|GO:0022027|GO:0030154|GO:0030177|GO:0030183|GO:0030878|GO:0030948|GO:0031016|GO:0032993|GO:0034504|GO:0035050|GO:…	hematopoietically expressed homeobox
5985	0.208111	0.0284862	down	3.07114	-3.07114	-1.61877	RFC5	RFC36	5985	ENSG00000111445	GO:0000722|GO:0003689|GO:0005515|GO:0005524|GO:0005654|GO:0005663|GO:0006260|GO:0006281|GO:0006283|GO:0006296|GO:0006297|GO:0019899|GO:0019985|GO:0031390|GO:0033683|GO:0042276|GO:0042769|GO:0043142|GO:0070987|GO:1900264|GO:1901796	replication factor C subunit 5
3835	0.235196	0.0386211	down	3.06908	-3.06908	-1.61781	KIF22	A-328A3.2|KID|KNSL4|OBP|OBP-1|OBP-2|SEMDJL2	3835	ENSG00000079616	GO:0000278|GO:0000776|GO:0000785|GO:0003677|GO:0003777|GO:0005515|GO:0005524|GO:0005634|GO:0005829|GO:0005871|GO:0005874|GO:0006281|GO:0006890|GO:0007018|GO:0007062|GO:0007080|GO:0008017|GO:0016607|GO:0016887|GO:0019886|GO:0051310|GO:0072686	kinesin family member 22
401577.chrY	0.0805741	0.00191333	down	3.06345	-3.06345	-1.61516	CD99P1	CD99L1|CXYorf12|MIC2R|NCRNA00103	401577	ENSG00000223773		CD99 molecule pseudogene 1
2938	0.259577	0.0492916	down	3.05381	-3.05381	-1.61061	GSTA1	GST-epsilon|GST2|GSTA1-1|GTH1	2938	ENSG00000243955	GO:0004364|GO:0004602|GO:0005829|GO:0006749|GO:0008152|GO:0030855|GO:0043651|GO:0070062|GO:0098869|GO:1901687	glutathione S-transferase alpha 1
4739	0.12592	0.0063642	down	3.04825	-3.04825	-1.60798	NEDD9	CAS-L|CAS2|CASL|CASS2|HEF1	4739	ENSG00000111859	GO:0000922|GO:0005515|GO:0005634|GO:0005654|GO:0005737|GO:0005794|GO:0005819|GO:0005829|GO:0005886|GO:0005925|GO:0005938|GO:0007010|GO:0007049|GO:0007155|GO:0007165|GO:0007229|GO:0030027|GO:0040008|GO:0051017|GO:0051301	neural precursor cell expressed, developmentally down-regulated 9
701	0.203315	0.026653	down	3.04673	-3.04673	-1.60726	BUB1B	BUB1beta|BUBR1|Bub1A|MAD3L|MVA1|SSK1|hBUBR1	701	ENSG00000156970	GO:0000278|GO:0000776|GO:0000777|GO:0000778|GO:0000940|GO:0004672|GO:0004674|GO:0005515|GO:0005524|GO:0005680|GO:0005737|GO:0005815|GO:0005829|GO:0006468|GO:0006915|GO:0007062|GO:0007091|GO:0007093|GO:0007094|GO:0008283|GO:0031145|GO:0034501|GO:0042787|GO:0043161|GO:0048471|GO:0051233|GO:0051301|GO:0051436|GO:0051437|GO:0051754	BUB1 mitotic checkpoint serine/threonine kinase B
389493	0.256828	0.0481039	down	3.03735	-3.03735	-1.60281	NUPR2	NUPR1L	389493	ENSG00000185290	GO:0000122|GO:0003682|GO:0005634|GO:0006351|GO:0006974|GO:0007050|GO:0008285|GO:0009267|GO:0071157	nuclear protein 2, transcriptional regulator
3556	0.169574	0.0153963	down	3.03658	-3.03658	-1.60245	IL1RAP	C3orf13|IL-1RAcP|IL1R3	3556	ENSG00000196083	GO:0002114|GO:0004871|GO:0004908|GO:0005615|GO:0005886|GO:0005887|GO:0006461|GO:0006954|GO:0006955|GO:0016020|GO:0032736|GO:0032754|GO:0038172|GO:0042094|GO:0045087|GO:0051092|GO:0051965|GO:0072602|GO:1900006|GO:1990782|GO:2000778	interleukin 1 receptor accessory protein
101929768	0.240039	0.0402846	down	3.03038	-3.03038	-1.5995	OSMR-AS1	CTD-2127H9.1	101929768			OSMR antisense RNA 1 (head to head)
91828	0.253219	0.0458914	down	3.02806	-3.02806	-1.5984	EXOC3L4	C14orf73	91828	ENSG00000205436	GO:0000145|GO:0000149|GO:0006887|GO:0051601	exocyst complex component 3 like 4
3838	0.153169	0.0113688	down	3.02328	-3.02328	-1.59611	KPNA2	IPOA1|QIP2|RCH1|SRP1-alpha|SRP1alpha	3838	ENSG00000182481	GO:0000018|GO:0003723|GO:0005515|GO:0005643|GO:0005654|GO:0005737|GO:0005829|GO:0006259|GO:0006607|GO:0008139|GO:0008565|GO:0016020|GO:0019054|GO:0042826|GO:0075733	karyopherin subunit alpha 2
283431	0.248559	0.0436304	down	3.02254	-3.02254	-1.59576	GAS2L3	G2L3	283431	ENSG00000139354	GO:0000226|GO:0003779|GO:0005515|GO:0005737|GO:0005874|GO:0008017|GO:0015629|GO:0015630|GO:0030036	growth arrest specific 2 like 3
23594	0.23849	0.0398802	down	3.01724	-3.01724	-1.59323	ORC6	ORC6L	23594	ENSG00000091651	GO:0000082|GO:0000808|GO:0001650|GO:0003688|GO:0005515|GO:0005634|GO:0005654|GO:0005664|GO:0006260|GO:0006270|GO:0016020|GO:0051782	origin recognition complex subunit 6
990	0.22448	0.0343608	down	3.01086	-3.01086	-1.59018	CDC6	CDC18L|HsCDC18|HsCDC6|MGORS5	990	ENSG00000094804	GO:0000076|GO:0000079|GO:0000082|GO:0000083|GO:0000166|GO:0000278|GO:0000922|GO:0005515|GO:0005524|GO:0005634|GO:0005654|GO:0005730|GO:0005737|GO:0005794|GO:0005829|GO:0006260|GO:0006270|GO:0007089|GO:0008156|GO:0008285|GO:0019900|GO:0030071|GO:0032467|GO:0045737|GO:0048146|GO:0051233|GO:0051301|GO:0051984|GO:1904117|GO:1904385	cell division cycle 6
10423	0.179591	0.0175753	down	3.00923	-3.00923	-1.58939	CDIPT	PIS|PIS1	10423	ENSG00000103502	GO:0000139|GO:0003881|GO:0005515|GO:0005789|GO:0005794|GO:0005886|GO:0006661|GO:0016020|GO:0016021|GO:0019992|GO:0030145|GO:0030246|GO:0043178|GO:0046341	CDP-diacylglycerol--inositol 3-phosphatidyltransferase
157313	0.170888	0.015639	down	3.00837	-3.00837	-1.58898	CDCA2	PPP1R81|Repo-Man	157313	ENSG00000184661	GO:0005654|GO:0005694|GO:0005829|GO:0007049|GO:0007059|GO:0035307|GO:0051301	cell division cycle associated 2
11247	0.0575979	0.000977267	down	3.00601	-3.00601	-1.58785	NXPH4	NPH4	11247	ENSG00000182379	GO:0003674|GO:0005102|GO:0005575|GO:0005576|GO:0007218	neurexophilin 4
59336	0.191092	0.0225154	down	3.00224	-3.00224	-1.58604	PRDM13	MU-MB-20.220|PFM10	59336	ENSG00000112238	GO:0000122|GO:0003677|GO:0003682|GO:0005634|GO:0006351|GO:0016571|GO:0022008|GO:0042054|GO:0046872	PR/SET domain 13
388341	0.19	0.0221734	down	2.99327	-2.99327	-1.58172	LRRC75A	C17orf76|FAM211A	388341	ENSG00000181350		leucine rich repeat containing 75A
9388	0.186146	0.0206308	down	2.98922	-2.98922	-1.57977	LIPG	EDL|EL|PRO719	9388	ENSG00000101670	GO:0004465|GO:0004620|GO:0005576|GO:0005615|GO:0005769|GO:0005794|GO:0006629|GO:0007584|GO:0008201|GO:0008283|GO:0008970|GO:0009395|GO:0009986|GO:0010983|GO:0032376|GO:0034375|GO:0042632|GO:0043691|GO:0050746|GO:0055091	lipase G, endothelial type
148252	0.12924	0.0070044	down	2.98259	-2.98259	-1.57657	DIRAS1	Di-Ras1|GBTS1|RIG	148252	ENSG00000176490	GO:0003924|GO:0005525|GO:0005886|GO:0007165|GO:0043406|GO:0051019	DIRAS family GTPase 1
57396	0.16984	0.0154441	down	2.9795	-2.9795	-1.57507	CLK4		57396	ENSG00000113240	GO:0004674|GO:0004712|GO:0004713|GO:0005515|GO:0005524|GO:0005634|GO:0018108|GO:0043484|GO:0046777	CDC like kinase 4
3070	0.175502	0.0164781	down	2.97898	-2.97898	-1.57482	HELLS	ICF4|LSH|Nbla10143|PASG|SMARCA6	3070	ENSG00000119969	GO:0000775|GO:0004386|GO:0005515|GO:0005524|GO:0005634|GO:0005721|GO:0006346|GO:0006351|GO:0007049|GO:0007275|GO:0010216|GO:0031508|GO:0046651|GO:0051301	helicase, lymphoid specific
2119	0.0961809	0.00313803	down	2.97471	-2.97471	-1.57275	ETV5	ERM	2119	ENSG00000244405	GO:0000977|GO:0001228|GO:0003677|GO:0003700|GO:0005515|GO:0005634|GO:0005654|GO:0005886|GO:0006366|GO:0007274|GO:0007626|GO:0030154|GO:0034599|GO:0044212|GO:0045666|GO:0045944|GO:0048133|GO:0050807|GO:0060252|GO:0060762|GO:0071340	ETS variant 5
5292	0.186146	0.0206418	down	2.97246	-2.97246	-1.57166	PIM1	PIM	5292	ENSG00000137193	GO:0004674|GO:0005515|GO:0005524|GO:0005634|GO:0005654|GO:0005730|GO:0005737|GO:0005829|GO:0005886|GO:0006468|GO:0006915|GO:0007049|GO:0007275|GO:0007346|GO:0008134|GO:0008283|GO:0030145|GO:0030212|GO:0043024|GO:0043066|GO:0043433|GO:0046777|GO:0060045|GO:0070561|GO:1905062	Pim-1 proto-oncogene, serine/threonine kinase
144455	0.159498	0.0128889	down	2.97125	-2.97125	-1.57107	E2F7		144455	ENSG00000165891	GO:0000122|GO:0000977|GO:0001047|GO:0001227|GO:0001890|GO:0002040|GO:0003700|GO:0003714|GO:0005515|GO:0005654|GO:0005667|GO:0006351|GO:0006977|GO:0008285|GO:0016607|GO:0030330|GO:0032466|GO:0032877|GO:0042802|GO:0045944|GO:0060707|GO:0060718|GO:0070365|GO:0071930|GO:2000134	E2F transcription factor 7
56979	0.153169	0.0113437	down	2.97074	-2.97074	-1.57082	PRDM9	KMT8B|MEISETZ|MSBP3|PFM6|ZNF899	56979	ENSG00000164256	GO:0003676|GO:0005654|GO:0005694|GO:0006311|GO:0006351|GO:0006355|GO:0010845|GO:0018024|GO:0034968|GO:0046872	PR/SET domain 9
3010	0.244066	0.0418635	down	2.95197	-2.95197	-1.56168	HIST1H1T	H1.6|H1FT|H1t|dJ221C16.2	3010	ENSG00000187475	GO:0000786|GO:0003677|GO:0005634|GO:0006334|GO:0007275|GO:0007283|GO:0030154	histone cluster 1 H1 family member t
89839	0.213155	0.0297898	down	2.94703	-2.94703	-1.55926	ARHGAP11B	B'-T|FAM7B1	89839	ENSG00000187951	GO:0005096|GO:0005829|GO:0007165|GO:0021987|GO:0043547|GO:0051056	Rho GTPase activating protein 11B
27338	0.210454	0.0290707	down	2.94535	-2.94535	-1.55844	UBE2S	E2-EPF|E2EPF|EPF5	27338	ENSG00000108106	GO:0004842|GO:0005524|GO:0005654|GO:0005680|GO:0005737|GO:0005829|GO:0006464|GO:0010458|GO:0010994|GO:0016567|GO:0031145|GO:0031625|GO:0035519|GO:0044314|GO:0051301|GO:0061630|GO:0061631|GO:0070534|GO:0070979|GO:0085020|GO:1904668	ubiquitin conjugating enzyme E2 S
255783	0.142959	0.0091627	down	2.94328	-2.94328	-1.55742	INAFM1	PRR24	255783	ENSG00000257704	GO:0016021	InaF motif containing 1
440145	0.131524	0.00741713	down	2.94107	-2.94107	-1.55634	MZT1	C13orf37|MOZART1	440145	ENSG00000204899	GO:0000923|GO:0005515|GO:0005813|GO:0005819|GO:0005829|GO:0008274|GO:0031021|GO:0033566|GO:0043015|GO:0051415|GO:0051417|GO:0061495|GO:0090307	mitotic spindle organizing protein 1
1111	0.188984	0.0218406	down	2.93789	-2.93789	-1.55478	CHEK1	CHK1	1111	ENSG00000149554	GO:0000077|GO:0000781|GO:0000785|GO:0000794|GO:0004672|GO:0004674|GO:0005515|GO:0005524|GO:0005615|GO:0005634|GO:0005654|GO:0005737|GO:0005813|GO:0005829|GO:0006260|GO:0006281|GO:0006974|GO:0006975|GO:0007049|GO:0010569|GO:0010767|GO:0016301|GO:0018107|GO:0019904|GO:0031572|GO:0035402|GO:0035407|GO:0035556|GO:0043231|GO:0043234|GO:0045787|GO:0045839|GO:0046602|GO:0048096|GO:0071260|GO:0090399|GO:…	checkpoint kinase 1 (regulate G2/M phase transition)
11339	0.257074	0.0482477	down	2.9332	-2.9332	-1.55247	OIP5	5730547N13Rik|CT86|LINT-25|MIS18B|MIS18beta|hMIS18beta	11339	ENSG00000104147	GO:0000775|GO:0000785|GO:0005515|GO:0005634|GO:0005654|GO:0005829|GO:0007049|GO:0007059|GO:0007154|GO:0010369|GO:0015030|GO:0016607|GO:0034080|GO:0042802|GO:0046872|GO:0051301	Opa interacting protein 5
2118	0.160967	0.0132067	down	2.92408	-2.92408	-1.54798	ETV4	E1A-F|E1AF|PEA3|PEAS3	2118	ENSG00000175832	GO:0000978|GO:0000981|GO:0001077|GO:0005515|GO:0005634|GO:0005654|GO:0005730|GO:0006366|GO:0030154|GO:0045944	ETS variant 4
85028	0.214624	0.03053	down	2.91945	-2.91945	-1.54569	SNHG12	ASLNC04080|C1orf79|LINC00100|NCRNA00100|PNAS-123	85028	ENSG00000197989		small nucleolar RNA host gene 12
3925	0.189165	0.0219725	down	2.91497	-2.91497	-1.54348	STMN1	C1orf215|LAP18|Lag|OP18|PP17|PP19|PR22|SMN	3925	ENSG00000117632	GO:0000281|GO:0004871|GO:0005515|GO:0005622|GO:0005737|GO:0005829|GO:0005874|GO:0007019|GO:0007052|GO:0007165|GO:0007409|GO:0007420|GO:0009615|GO:0015631|GO:0016020|GO:0031110|GO:0031115|GO:0031175|GO:0035024|GO:0035556|GO:0043005|GO:0048012|GO:0051272|GO:0051493|GO:0051497|GO:0061436|GO:0070062|GO:0070495|GO:1905098	stathmin 1
10140	0.181319	0.0178537	down	2.9122	-2.9122	-1.54211	TOB1	APRO5|APRO6|PIG49|TOB|TROB|TROB1	10140	ENSG00000141232	GO:0003714|GO:0005070|GO:0005515|GO:0005634|GO:0005737|GO:0007184|GO:0008285|GO:0009967|GO:0017148|GO:0030014|GO:0030509|GO:0030514|GO:0030971|GO:0045668|GO:0046332|GO:0060212|GO:0060213|GO:1900153|GO:1903507	transducer of ERBB2, 1
8438	0.172997	0.0160662	down	2.91083	-2.91083	-1.54143	RAD54L	HR54|RAD54A|hHR54|hRAD54	8438	ENSG00000085999	GO:0000724|GO:0000733|GO:0003677|GO:0004386|GO:0005515|GO:0005524|GO:0005634|GO:0005654|GO:0006281|GO:0006310|GO:0008340|GO:0010212|GO:0036310|GO:0042493|GO:0051321	RAD54 like (S. cerevisiae)
7804	0.0233923	0.00019001	down	2.90877	-2.90877	-1.54041	LRP8	APOER2|HSZ75190|LRP-8|MCI1	7804	ENSG00000157193	GO:0000122|GO:0001523|GO:0004888|GO:0005041|GO:0005509|GO:0005515|GO:0005576|GO:0005875|GO:0005886|GO:0005901|GO:0006508|GO:0006629|GO:0006897|GO:0006898|GO:0007165|GO:0008035|GO:0014069|GO:0016020|GO:0016021|GO:0019221|GO:0019894|GO:0021541|GO:0021987|GO:0030229|GO:0030424|GO:0030425|GO:0032793|GO:0034185|GO:0038025|GO:0038026|GO:0042493|GO:0043025|GO:0043235|GO:0050731|GO:0050804|GO:0061003|GO:…	LDL receptor related protein 8
10403	0.0435119	0.000558516	down	2.90017	-2.90017	-1.53614	NDC80	HEC|HEC1|HsHec1|KNTC2|TID3|hsNDC80	10403	ENSG00000080986	GO:0000070|GO:0000132|GO:0000278|GO:0000775|GO:0000776|GO:0000777|GO:0000942|GO:0005200|GO:0005515|GO:0005634|GO:0005654|GO:0005813|GO:0005829|GO:0007052|GO:0007059|GO:0007062|GO:0008608|GO:0016020|GO:0031262|GO:0042802|GO:0051301|GO:0051310|GO:0051315|GO:0051383|GO:0090267|GO:1905342	NDC80, kinetochore complex component
101059918	0.241565	0.0409462	down	2.89927	-2.89927	-1.53569	GOLGA8R		101059918	ENSG00000186399		golgin A8 family member R
6790	0.191538	0.0227063	down	2.89728	-2.89728	-1.5347	AURKA	AIK|ARK1|AURA|BTAK|PPP1R47|STK15|STK6|STK7	6790	ENSG00000087586	GO:0000086|GO:0000278|GO:0000780|GO:0004672|GO:0004674|GO:0004712|GO:0005515|GO:0005524|GO:0005634|GO:0005654|GO:0005813|GO:0005814|GO:0005819|GO:0005829|GO:0005876|GO:0005929|GO:0006468|GO:0006977|GO:0007051|GO:0007052|GO:0007057|GO:0007100|GO:0009611|GO:0009948|GO:0010972|GO:0015630|GO:0019901|GO:0030496|GO:0031145|GO:0031616|GO:0031625|GO:0031647|GO:0032091|GO:0032133|GO:0032436|GO:0032465|GO:…	aurora kinase A
8354	0.214624	0.030385	down	2.88167	-2.88167	-1.5269	HIST1H3I	H3.f|H3/f|H3FF	8354	ENSG00000275379	GO:0000183|GO:0000228|GO:0000784|GO:0000786|GO:0000788|GO:0003677|GO:0005515|GO:0005576|GO:0005634|GO:0005654|GO:0006325|GO:0006334|GO:0006335|GO:0007596|GO:0016020|GO:0032200|GO:0042393|GO:0043234|GO:0044267|GO:0045296|GO:0045814|GO:0045815|GO:0046982|GO:0051290|GO:0060964|GO:0060968|GO:0070062	histone cluster 1 H3 family member i
1647	0.260386	0.0495273	down	2.86945	-2.86945	-1.52078	GADD45A	DDIT1|GADD45	1647	ENSG00000116717	GO:0000079|GO:0000185|GO:0001047|GO:0005515|GO:0005634|GO:0005654|GO:0005737|GO:0006281|GO:0006469|GO:0006915|GO:0006977|GO:0007050|GO:0007098|GO:0016607|GO:0019900|GO:0042770|GO:0042803|GO:0043065|GO:0046330|GO:0046982|GO:0047485|GO:0071260|GO:0071479|GO:0071850|GO:1900745|GO:2000379	growth arrest and DNA damage inducible alpha
55329	0.150954	0.0108856	down	2.86543	-2.86543	-1.51875	MNS1	SPATA40	55329	ENSG00000138587	GO:0005635|GO:0005882|GO:0005930|GO:0007283|GO:0031514|GO:0036126|GO:0042802|GO:0044782|GO:0045724|GO:0051321|GO:0070986	meiosis specific nuclear structural 1
83593	0.10267	0.0036231	down	2.86332	-2.86332	-1.51769	RASSF5	Maxp1|NORE1|NORE1A|NORE1B|RAPL|RASSF3	83593	ENSG00000266094	GO:0005515|GO:0005634|GO:0005737|GO:0005874|GO:0006915|GO:0008285|GO:0017016|GO:0031398|GO:0035556|GO:0042981|GO:0046872|GO:1900180	Ras association domain family member 5
727684	0.225384	0.0347302	down	2.85585	-2.85585	-1.51392	C1orf195		727684			chromosome 1 open reading frame 195
102465874	0.0924873	0.00291318	down	2.84637	-2.84637	-1.50912	MIR8075	hsa-mir-8075	102465874	ENSG00000277942		microRNA 8075
55165	0.108954	0.00428091	down	2.84615	-2.84615	-1.50901	CEP55	C10orf3|CT111|URCC6	55165	ENSG00000138180	GO:0000281|GO:0000920|GO:0005515|GO:0005813|GO:0005814|GO:0005815|GO:0005886|GO:0006997|GO:0007080|GO:0016020|GO:0030496|GO:0032154|GO:0045171|GO:0045184|GO:0090543	centrosomal protein 55
693222	0.250928	0.04485	down	2.84425	-2.84425	-1.50805	MIR637	MIRN637|hsa-mir-637	693222	ENSG00000283928		microRNA 637
6525	0.224723	0.0344565	down	2.84182	-2.84182	-1.50682	SMTN		6525	ENSG00000183963	GO:0003779|GO:0005737|GO:0005856|GO:0006939|GO:0007517|GO:0008307|GO:0015629	smoothelin
55972	0.2367	0.0391922	down	2.83737	-2.83737	-1.50456	SLC25A40	MCFP	55972	ENSG00000075303	GO:0005743|GO:0006839|GO:0016021|GO:0022857|GO:0055085	solute carrier family 25 member 40
4215	0.0330168	0.000317954	down	2.83038	-2.83038	-1.50099	MAP3K3	MAPKKK3|MEKK3	4215	ENSG00000198909	GO:0000165|GO:0000186|GO:0001568|GO:0004672|GO:0004702|GO:0004709|GO:0005515|GO:0005524|GO:0005737|GO:0005829|GO:0030036|GO:0035556|GO:0043123|GO:0046777|GO:0046872|GO:1900745	mitogen-activated protein kinase kinase kinase 3
55345	0.214106	0.0301062	down	2.82787	-2.82787	-1.49971	ZGRF1	C4orf21	55345	ENSG00000138658	GO:0008270|GO:0016021	zinc finger GRF-type containing 1
56852	0.0750465	0.00165786	down	2.82074	-2.82074	-1.49607	RAD18	RNF73	56852	ENSG00000070950	GO:0000403|GO:0003684|GO:0005515|GO:0005634|GO:0005654|GO:0005657|GO:0005737|GO:0005813|GO:0006281|GO:0006301|GO:0006513|GO:0006974|GO:0009411|GO:0016567|GO:0016604|GO:0031593|GO:0031625|GO:0032403|GO:0035861|GO:0042405|GO:0042769|GO:0042802|GO:0043142|GO:0046872|GO:0051865|GO:0051984|GO:0060548|GO:0061630|GO:0097505	RAD18, E3 ubiquitin protein ligase
730668	0.217834	0.0319183	down	2.81762	-2.81762	-1.49448	LOC730668		730668	ENSG00000280424		dynein heavy chain -like pseudogene
283078	0.218238	0.0320266	down	2.81665	-2.81665	-1.49398	MKX	C10orf48|IFRX|IRXL1	283078	ENSG00000150051	GO:0005634|GO:0006355|GO:0007517|GO:0043565	mohawk homeobox
10465	0.243057	0.0414929	down	2.808	-2.808	-1.48954	PPIH	CYP-20|CYPH|SnuCyp-20|USA-CYP	10465	ENSG00000171960	GO:0000398|GO:0000413|GO:0003755|GO:0005515|GO:0005654|GO:0005681|GO:0005737|GO:0006457|GO:0006461|GO:0016018|GO:0016607|GO:0043021|GO:0045070|GO:0046540|GO:0071001	peptidylprolyl isomerase H
29980	0.228158	0.0358156	down	2.8066	-2.8066	-1.48882	DONSON	B17|C21orf60	29980	ENSG00000159147	GO:0003674|GO:0005575|GO:0005634|GO:0007275|GO:0008150|GO:0033260	downstream neighbor of SON
11316	0.201649	0.0259684	down	2.80637	-2.80637	-1.48871	COPE	epsilon-COP	11316	ENSG00000105669	GO:0000139|GO:0005198|GO:0005515|GO:0005654|GO:0005789|GO:0005794|GO:0005829|GO:0006888|GO:0006890|GO:0006891|GO:0015031|GO:0030126|GO:0030133	coatomer protein complex subunit epsilon
4001	0.16644	0.0146462	down	2.80222	-2.80222	-1.48657	LMNB1	ADLD|LMN|LMN2|LMNB	4001	ENSG00000113368	GO:0005198|GO:0005515|GO:0005634|GO:0005635|GO:0005637|GO:0005638|GO:0005654|GO:0016020|GO:0016363|GO:0031965|GO:0043274	lamin B1
467	0.184043	0.01968	down	2.79232	-2.79232	-1.48147	ATF3		467	ENSG00000162772	GO:0000122|GO:0000976|GO:0000977|GO:0000978|GO:0001078|GO:0001228|GO:0003700|GO:0003714|GO:0005515|GO:0005634|GO:0005654|GO:0005730|GO:0006094|GO:0006366|GO:0008284|GO:0034198|GO:0035914|GO:0036499|GO:0042802|GO:0042803|GO:0044212|GO:0045944|GO:0046982|GO:0061394|GO:0070373|GO:1903984|GO:1990440|GO:1990622	activating transcription factor 3
2177	0.177312	0.0170211	down	2.77883	-2.77883	-1.47448	FANCD2	FA-D2|FA4|FACD|FAD|FAD2|FANCD	2177	ENSG00000144554	GO:0000793|GO:0005515|GO:0005634|GO:0005654|GO:0005730|GO:0005829|GO:0006281|GO:0007129|GO:0007276|GO:0010332|GO:0016604|GO:0034599|GO:0036297|GO:0045589|GO:0048854|GO:0050727|GO:0051090|GO:0070182|GO:0097150|GO:2000348	Fanconi anemia complementation group D2
255738	0.248424	0.0435537	down	2.77874	-2.77874	-1.47443	PCSK9	FH3|HCHOLA3|LDLCQ1|NARC-1|NARC1|PC9	255738	ENSG00000169174	GO:0001822|GO:0001889|GO:0001920|GO:0002092|GO:0003723|GO:0004252|GO:0005515|GO:0005576|GO:0005615|GO:0005737|GO:0005764|GO:0005765|GO:0005769|GO:0005770|GO:0005783|GO:0005788|GO:0005791|GO:0005794|GO:0005886|GO:0006641|GO:0006644|GO:0006915|GO:0007041|GO:0008203|GO:0009267|GO:0009986|GO:0010469|GO:0010989|GO:0016540|GO:0019871|GO:0022008|GO:0030134|GO:0030169|GO:0030182|GO:0030547|GO:0031232|GO:…	proprotein convertase subtilisin/kexin type 9
3176	0.149804	0.0106235	down	2.77825	-2.77825	-1.47418	HNMT	HMT|HNMT-S1|HNMT-S2|MRT51	3176	ENSG00000150540	GO:0001695|GO:0002347|GO:0005737|GO:0005829|GO:0006548|GO:0006972|GO:0007420|GO:0007585|GO:0014075|GO:0032259|GO:0035902|GO:0042220|GO:0043005|GO:0046539|GO:0051384|GO:0070062|GO:0070555|GO:1903955	histamine N-methyltransferase
389761	0.218705	0.0322281	down	2.76778	-2.76778	-1.46873	SPATA31D4	FAM75D4	389761	ENSG00000189357	GO:0007283|GO:0016021|GO:0030154	SPATA31 subfamily D member 4
283460	0.01787	0.000126606	down	2.76432	-2.76432	-1.46693	HNF1A-AS1	C12orf27|NCRNA00262	283460	ENSG00000241388		HNF1A antisense RNA 1
4171	0.24754	0.0431184	down	2.75902	-2.75902	-1.46416	MCM2	BM28|CCNL1|CDCL1|D3S3194|DFNA70|MITOTIN|cdc19	4171	ENSG00000073111	GO:0000082|GO:0000784|GO:0000785|GO:0003677|GO:0003678|GO:0003688|GO:0005515|GO:0005524|GO:0005634|GO:0005654|GO:0005664|GO:0005730|GO:0005737|GO:0005829|GO:0006260|GO:0006268|GO:0006270|GO:0006334|GO:0006915|GO:0015630|GO:0019899|GO:0042393|GO:0042555|GO:0046872|GO:0071353|GO:0090102	minichromosome maintenance complex component 2
23204	0.206608	0.0279073	down	2.75878	-2.75878	-1.46403	ARL6IP1	AIP1|ARL6IP|ARMER|SPG61	23204	ENSG00000170540	GO:0002038|GO:0005515|GO:0005784|GO:0005789|GO:0005829|GO:0006613|GO:0006915|GO:0016020|GO:0030176|GO:0042802|GO:0043066|GO:0043154|GO:0071787|GO:1990809	ADP ribosylation factor like GTPase 6 interacting protein 1
8556	0.0826813	0.00211401	down	2.75634	-2.75634	-1.46276	CDC14A	DFNB105|cdc14|hCDC14	8556	ENSG00000079335	GO:0000922|GO:0004721|GO:0004722|GO:0004725|GO:0005515|GO:0005634|GO:0005654|GO:0005737|GO:0005813|GO:0005829|GO:0007096|GO:0008138|GO:0008283|GO:0016604|GO:0035335|GO:0051256|GO:0051301|GO:0060091|GO:0060271|GO:0071850|GO:0072686	cell division cycle 14A
729614	0.190136	0.0222286	down	2.75462	-2.75462	-1.46185	FLJ37453		729614	ENSG00000179743		uncharacterized LOC729614
112597	0.102845	0.00366176	down	2.75255	-2.75255	-1.46077	CYTOR	C2orf59|LINC00152|NCRNA00152	112597	ENSG00000222041		cytoskeleton regulator RNA
1620	0.139281	0.00864989	down	2.74864	-2.74864	-1.45872	BRINP1	DBC1|DBCCR1|FAM5A	1620	ENSG00000078725	GO:0001662|GO:0005515|GO:0005737|GO:0005783|GO:0007050|GO:0007614|GO:0008219|GO:0030425|GO:0035176|GO:0035640|GO:0042711|GO:0043025|GO:0045666|GO:0045786|GO:0045930|GO:0050768|GO:0071300|GO:0071625	BMP/retinoic acid inducible neural specific 1
93408	0.187014	0.0209631	down	2.73912	-2.73912	-1.45371	MYL10	MYLC2PL|PLRLC	93408	ENSG00000106436	GO:0005509|GO:0005739|GO:0005829|GO:0006936	myosin light chain 10
8420	0.0607871	0.00108901	down	2.73463	-2.73463	-1.45135	SNHG3	NCRNA00014|RNU17C|RNU17D|U17HG|U17HG-A|U17HG-AB	8420	ENSG00000242125		small nucleolar RNA host gene 3
254240	0.144116	0.00956075	down	2.72812	-2.72812	-1.44791	BPIFC	BPIL2	254240	ENSG00000184459	GO:0001530|GO:0005543|GO:0005615	BPI fold containing family C
55732	0.121431	0.00572262	down	2.72282	-2.72282	-1.4451	C1orf112		55732	ENSG00000000460		chromosome 1 open reading frame 112
29089	0.0963792	0.0031619	down	2.71983	-2.71983	-1.44351	UBE2T	FANCT|HSPC150|PIG50	29089	ENSG00000077152	GO:0003682|GO:0004842|GO:0005524|GO:0005634|GO:0005654|GO:0005730|GO:0005737|GO:0006281|GO:0006513|GO:0006974|GO:0016567|GO:0031625|GO:0035519|GO:0036297|GO:0044314|GO:0051865|GO:0061630|GO:0061631|GO:0070534|GO:0070936|GO:0070979|GO:0085020	ubiquitin conjugating enzyme E2 T
4946	0.111049	0.00450174	down	2.71451	-2.71451	-1.44069	OAZ1	AZ1|AZI|OAZ	4946	ENSG00000104904	GO:0005515|GO:0005634|GO:0005737|GO:0005829|GO:0006521|GO:0006595|GO:0006596|GO:0006810|GO:0008073|GO:0043086|GO:0045732|GO:0090316|GO:1902268	ornithine decarboxylase antizyme 1
6515	0.127157	0.00657561	down	2.71304	-2.71304	-1.43991	SLC2A3	GLUT3	6515	ENSG00000059804	GO:0005355|GO:0005536|GO:0005886|GO:0005887|GO:0005975|GO:0015758|GO:0016021|GO:0019852|GO:0030667|GO:0033300|GO:0035579|GO:0043312|GO:0055056|GO:0070062|GO:0070821|GO:0070837|GO:0101003|GO:1904659	solute carrier family 2 member 3
54831	0.196416	0.0241568	down	2.71284	-2.71284	-1.4398	BEST2	VMD2L1	54831	ENSG00000039987	GO:0003674|GO:0005254|GO:0005886|GO:0005929|GO:0007608|GO:0008150|GO:0034707|GO:0051899|GO:1902476	bestrophin 2
90355	0.228158	0.0358193	down	2.70236	-2.70236	-1.43422	C5orf30		90355	ENSG00000181751	GO:0005515|GO:0005737|GO:0010764|GO:0015031|GO:0035869|GO:0060271|GO:1900016	chromosome 5 open reading frame 30
3337	0.252266	0.0454671	down	2.69814	-2.69814	-1.43196	DNAJB1	HSPF1|Hdj1|Hsp40|RSPH16B|Sis1	3337	ENSG00000132002	GO:0001106|GO:0001671|GO:0005515|GO:0005634|GO:0005654|GO:0005730|GO:0005737|GO:0005829|GO:0006986|GO:0030544|GO:0032781|GO:0045296|GO:0051082|GO:0051085|GO:0051087|GO:0051117|GO:0070062|GO:0070389|GO:0090084|GO:0097201|GO:1900034	DnaJ heat shock protein family (Hsp40) member B1
80731	0.235196	0.0386226	down	2.6869	-2.6869	-1.42594	THSD7B		80731	ENSG00000144229	GO:0016021	thrombospondin type 1 domain containing 7B
10721	0.0394131	0.000464207	down	2.68445	-2.68445	-1.42463	POLQ	PRO0327	10721	ENSG00000051341	GO:0000724|GO:0003682|GO:0003684|GO:0003887|GO:0005515|GO:0005524|GO:0005634|GO:0005654|GO:0005694|GO:0005737|GO:0006261|GO:0006281|GO:0006284|GO:0006302|GO:0006974|GO:0008409|GO:0016446|GO:0043142|GO:0051260|GO:0051575|GO:0071897|GO:0097681|GO:2000042	DNA polymerase theta
11143	0.0208359	0.000157185	down	2.67909	-2.67909	-1.42174	KAT7	HBO1|HBOA|MYST2|ZC2HC7	11143	ENSG00000136504	GO:0000123|GO:0003688|GO:0003700|GO:0004402|GO:0005515|GO:0005634|GO:0005654|GO:0005730|GO:0005829|GO:0006260|GO:0006351|GO:0006355|GO:0008270|GO:0031098|GO:0043966|GO:0043981|GO:0043982|GO:0043983|GO:0043984|GO:0044212|GO:0045944|GO:0072708|GO:0072710|GO:0072716|GO:0072720|GO:0072739|GO:0090240|GO:1900182	lysine acetyltransferase 7
254427	0.131431	0.00737231	down	2.67099	-2.67099	-1.41737	PROSER2	C10orf47	254427	ENSG00000148426	GO:0005515	proline and serine rich 2
554203	0.0598282	0.00106643	down	2.67052	-2.67052	-1.41712	JPX	DCBALD06|ENOX|LINC00183|NCRNA00183	554203	ENSG00000225470		JPX transcript, XIST activator (non-protein coding)
220001	0.183497	0.0187156	down	2.66718	-2.66718	-1.41532	VWCE	URG11|VWC1	220001	ENSG00000167992	GO:0005509|GO:0005576|GO:0008284|GO:0009966	von Willebrand factor C and EGF domains
26287	0.187376	0.0211061	down	2.66651	-2.66651	-1.41495	ANKRD2	ARPP	26287	ENSG00000165887	GO:0000122|GO:0000791|GO:0001817|GO:0003682|GO:0005634|GO:0005829|GO:0006936|GO:0007517|GO:0008307|GO:0010832|GO:0016605|GO:0030017|GO:0031432|GO:0031674|GO:0035914|GO:0043231|GO:0043422|GO:0043619|GO:0045662|GO:0061629|GO:1902253|GO:2000291	ankyrin repeat domain 2
55247	0.196314	0.024102	down	2.6583	-2.6583	-1.41051	NEIL3	FGP2|FPG2|NEI3|ZGRF3|hFPG2|hNEI3	55247	ENSG00000109674	GO:0000405|GO:0003684|GO:0003690|GO:0003697|GO:0003906|GO:0005634|GO:0005654|GO:0006284|GO:0006289|GO:0008270|GO:0019104	nei like DNA glycosylase 3
9918	0.121431	0.00575383	down	2.65783	-2.65783	-1.41025	NCAPD2	CAP-D2|CNAP1|hCAP-D2	9918	ENSG00000010292	GO:0000228|GO:0000779|GO:0000793|GO:0000796|GO:0000797|GO:0000799|GO:0003682|GO:0005515|GO:0005634|GO:0005654|GO:0005737|GO:0005829|GO:0007076|GO:0010032|GO:0016020|GO:0042393|GO:0051301|GO:0051304	non-SMC condensin I complex subunit D2
23603	0.158896	0.0127561	down	2.65527	-2.65527	-1.40886	CORO1C	HCRNN4	23603	ENSG00000110880	GO:0001755|GO:0001932|GO:0001933|GO:0005515|GO:0005737|GO:0005925|GO:0006909|GO:0007165|GO:0010632|GO:0010633|GO:0010762|GO:0015629|GO:0016328|GO:0016600|GO:0030027|GO:0030036|GO:0031982|GO:0044387|GO:0045184|GO:0048365|GO:0051015|GO:0051893|GO:0051895|GO:0090630|GO:1900024|GO:1900025|GO:1900027|GO:2000394	coronin 1C
2690	0.261054	0.0497369	down	2.65214	-2.65214	-1.40716	GHR	GHBP|GHIP	2690	ENSG00000112964	GO:0000187|GO:0000255|GO:0000932|GO:0004896|GO:0005515|GO:0005576|GO:0005615|GO:0005829|GO:0005886|GO:0005887|GO:0006101|GO:0006103|GO:0006105|GO:0006107|GO:0006549|GO:0006573|GO:0006600|GO:0006631|GO:0006897|GO:0007259|GO:0009986|GO:0016021|GO:0017046|GO:0019221|GO:0019530|GO:0019901|GO:0032870|GO:0040014|GO:0040018|GO:0042531|GO:0042803|GO:0042976|GO:0043235|GO:0044236|GO:0046449|GO:0048009|GO:…	growth hormone receptor
9824	0.231624	0.0371372	down	2.65153	-2.65153	-1.40682	ARHGAP11A	GAP (1-12)	9824	ENSG00000198826	GO:0005096|GO:0005829|GO:0007165|GO:0043547|GO:0051056	Rho GTPase activating protein 11A
604	0.16333	0.0137572	down	2.64842	-2.64842	-1.40513	BCL6	BCL5|BCL6A|LAZ3|ZBTB27|ZNF51	604	ENSG00000113916	GO:0000060|GO:0000122|GO:0000902|GO:0000977|GO:0001161|GO:0001227|GO:0001953|GO:0002467|GO:0002634|GO:0002903|GO:0003682|GO:0003700|GO:0005515|GO:0005634|GO:0005654|GO:0005657|GO:0005794|GO:0006351|GO:0006954|GO:0006974|GO:0007266|GO:0007283|GO:0008285|GO:0030036|GO:0030183|GO:0030308|GO:0030890|GO:0031065|GO:0031490|GO:0032764|GO:0035024|GO:0042092|GO:0042127|GO:0042802|GO:0042981|GO:0043065|GO:…	B-cell CLL/lymphoma 6
10263	0.122226	0.00585279	down	2.64357	-2.64357	-1.40249	CDK2AP2	DOC-1R|p14	10263	ENSG00000167797	GO:0005515|GO:0005634|GO:0005737|GO:0005874|GO:0070507|GO:2000035|GO:2000134	cyclin dependent kinase 2 associated protein 2
662	0.176764	0.0168001	down	2.64144	-2.64144	-1.40133	BNIP1	NIP1|SEC20|TRG-8	662	ENSG00000113734	GO:0005484|GO:0005515|GO:0005635|GO:0005737|GO:0005739|GO:0005783|GO:0005789|GO:0006890|GO:0006914|GO:0006915|GO:0007029|GO:0016320|GO:0030176|GO:0031201|GO:0043066|GO:0043231|GO:0097194	BCL2 interacting protein 1 (apoptotic protector)
3015	0.183682	0.0188822	down	2.64072	-2.64072	-1.40093	H2AFZ	H2A.Z-1|H2A.z|H2A/z|H2AZ	3015	ENSG00000164032	GO:0000786|GO:0000978|GO:0000979|GO:0000980|GO:0001740|GO:0005515|GO:0005634|GO:0005719|GO:0005720|GO:0006342|GO:0031490|GO:0031492|GO:0045944|GO:0046982|GO:0070062|GO:0071392	H2A histone family member Z
84747	0.0922423	0.00285557	down	2.63724	-2.63724	-1.39903	UNC119B	POC7B	84747	ENSG00000175970	GO:0005515|GO:0005622|GO:0005829|GO:0005929|GO:0008289|GO:0030182|GO:0035869|GO:0042953|GO:0060271	unc-119 lipid binding chaperone B
10279	0.127579	0.0066618	down	2.63177	-2.63177	-1.39603	PRSS16	TSSP	10279	ENSG00000112812	GO:0005764|GO:0005768|GO:0006508|GO:0008236|GO:0030163	protease, serine 16
5805	0.230343	0.0367298	down	2.63153	-2.63153	-1.3959	PTS	PTPS	5805	ENSG00000150787	GO:0003874|GO:0005515|GO:0005737|GO:0005739|GO:0005829|GO:0006520|GO:0006729|GO:0007417|GO:0042802|GO:0042803|GO:0046872|GO:0050999	6-pyruvoyltetrahydropterin synthase
10217	0.0097595	3.85913e-05	down	2.63064	-2.63064	-1.39541	CTDSPL	C3orf8|HYA22|PSR1|RBSP3|SCP3	10217	ENSG00000144677	GO:0001933|GO:0003674|GO:0004721|GO:0005634|GO:0006470|GO:0008150|GO:0046872|GO:0070062|GO:2000134	CTD small phosphatase like
4174	0.257809	0.0487391	down	2.62788	-2.62788	-1.3939	MCM5	CDC46|P1-CDC46	4174	ENSG00000100297	GO:0000082|GO:0000784|GO:0003678|GO:0003682|GO:0003688|GO:0005515|GO:0005524|GO:0005634|GO:0005654|GO:0006260|GO:0006270|GO:0016020|GO:0032508|GO:0042555	minichromosome maintenance complex component 5
54930	0.121431	0.0057527	down	2.62479	-2.62479	-1.3922	HAUS4	C14orf94	54930	ENSG00000092036	GO:0000086|GO:0003674|GO:0005813|GO:0005819|GO:0005829|GO:0005874|GO:0007098|GO:0051225|GO:0051301|GO:0070652|GO:0097711	HAUS augmin like complex subunit 4
102724560	0.115951	0.00496559	down	2.61867	-2.61867	-1.38883	CBSL		102724560	ENSG00000274276	GO:0004122|GO:0005634|GO:0005737|GO:0006535|GO:0019343|GO:0046872	cystathionine-beta-synthase like
283682	0.171941	0.0159061	down	2.61865	-2.61865	-1.38882	LINC01579		283682			long intergenic non-protein coding RNA 1579
5277	0.0807276	0.00200273	down	2.61597	-2.61597	-1.38734	PIGA	GPI3|MCAHS2|PIG-A|PNH1	5277	ENSG00000165195	GO:0000506|GO:0005515|GO:0005789|GO:0006506|GO:0008194|GO:0009893|GO:0016020|GO:0016021|GO:0016254|GO:0017176	phosphatidylinositol glycan anchor biosynthesis class A
846	0.035304	0.000369345	down	2.60861	-2.60861	-1.38328	CASR	CAR|EIG8|FHH|FIH|GPRC2A|HHC|HHC1|HYPOC1|NSHPT|PCAR1|hCasR	846	ENSG00000036828	GO:0001503|GO:0004435|GO:0004930|GO:0005509|GO:0005513|GO:0005515|GO:0005886|GO:0005887|GO:0006874|GO:0007186|GO:0007635|GO:0009653|GO:0016597|GO:0042803|GO:0070509	calcium sensing receptor
83450	0.232282	0.0373005	down	2.60481	-2.60481	-1.38118	DRC3	CFAP134|LRRC48	83450	ENSG00000171962	GO:0005737|GO:0005930	dynein regulatory complex subunit 3
1266	0.256576	0.0478365	down	2.60354	-2.60354	-1.38047	CNN3		1266	ENSG00000117519	GO:0003779|GO:0005516|GO:0005829|GO:0005913|GO:0005925|GO:0008017|GO:0014069|GO:0015629|GO:0030855|GO:0031032|GO:0032780|GO:0043025|GO:0043197|GO:0098609|GO:0098641	calponin 3
10560	0.129667	0.00706394	down	2.60225	-2.60225	-1.37976	SLC19A2	TC1|THMD1|THT1|THTR1|TRMA	10560	ENSG00000117479	GO:0005515|GO:0005886|GO:0008517|GO:0015234|GO:0015403|GO:0015884|GO:0015888|GO:0016021|GO:0042723|GO:0071934	solute carrier family 19 member 2
9585	0.236423	0.0389298	down	2.59887	-2.59887	-1.37788	KIF20B	CT90|KRMP1|MPHOSPH1|MPP-1|MPP1	9585	ENSG00000138182	GO:0001843|GO:0005515|GO:0005524|GO:0005634|GO:0005654|GO:0005730|GO:0005737|GO:0005813|GO:0005829|GO:0005871|GO:0005874|GO:0007018|GO:0007050|GO:0007088|GO:0008017|GO:0008284|GO:0008574|GO:0016887|GO:0030424|GO:0030426|GO:0030496|GO:0032467|GO:0035372|GO:0042803|GO:0048471|GO:0048812|GO:0050699|GO:0051233|GO:0051301|GO:0070938|GO:0090316|GO:0097431|GO:1903438|GO:1990023|GO:2000114|GO:2001224	kinesin family member 20B
23642	0.253806	0.0462429	down	2.59198	-2.59198	-1.37405	SNHG1	LINC00057|NCRNA00057|U22HG|UHG|lncRNA16	23642	ENSG00000255717		small nucleolar RNA host gene 1
100133985	0.26126	0.0498115	down	2.5915	-2.5915	-1.37379	LINC01816		100133985	ENSG00000231327		long intergenic non-protein coding RNA 1816
3866	0.188122	0.0215539	down	2.58587	-2.58587	-1.37065	KRT15	CK15|K15|K1CO	3866	ENSG00000171346	GO:0005200|GO:0005515|GO:0005634|GO:0005829|GO:0005882|GO:0007010|GO:0008544|GO:0031424|GO:0070062|GO:0070268|GO:0097110	keratin 15
100422936	0.105278	0.0038434	down	2.58406	-2.58406	-1.36964	MIR3153	mir-3153	100422936	ENSG00000265112		microRNA 3153
55750	0.07902	0.00182912	down	2.58028	-2.58028	-1.36753	AGK	CATC5|CTRCT38|MTDPS10|MULK	55750	ENSG00000006530	GO:0001729|GO:0003951|GO:0004143|GO:0005524|GO:0005739|GO:0005741|GO:0005829|GO:0043231|GO:0046474|GO:0046513|GO:0046834|GO:0047620	acylglycerol kinase
79879	0.0932998	0.00295983	down	2.57681	-2.57681	-1.36558	CCDC134		79879	ENSG00000100147	GO:0005576|GO:0016020	coiled-coil domain containing 134
7046	0.199118	0.0248358	down	2.57614	-2.57614	-1.36521	TGFBR1	AAT5|ACVRLK4|ALK-5|ALK5|ESS1|LDS1|LDS1A|LDS2A|MSSE|SKR4|TGFR-1|tbetaR-I	7046	ENSG00000106799	GO:0000186|GO:0001501|GO:0001701|GO:0001822|GO:0001824|GO:0001837|GO:0001937|GO:0001938|GO:0002088|GO:0003222|GO:0003223|GO:0003342|GO:0004672|GO:0004674|GO:0004702|GO:0005024|GO:0005025|GO:0005057|GO:0005114|GO:0005515|GO:0005524|GO:0005768|GO:0005886|GO:0005923|GO:0006355|GO:0006468|GO:0006915|GO:0007050|GO:0007165|GO:0007179|GO:0007507|GO:0008284|GO:0008354|GO:0008584|GO:0009791|GO:0009952|GO:…	transforming growth factor beta receptor 1
401565	0.165694	0.0143951	down	2.5726	-2.5726	-1.36323	FAM166A	HSD46	401565	ENSG00000188163	GO:0005634	family with sequence similarity 166 member A
105377348	0.200088	0.0253704	down	2.57062	-2.57062	-1.36212	LOC105377348		105377348	ENSG00000246560		uncharacterized LOC105377348
26271	0.141063	0.00893585	down	2.56993	-2.56993	-1.36173	FBXO5	EMI1|FBX5|Fbxo31	26271	ENSG00000112029	GO:0000083|GO:0001556|GO:0005515|GO:0005634|GO:0005654|GO:0005737|GO:0005819|GO:0005829|GO:0007057|GO:0007088|GO:0007346|GO:0016050|GO:0019901|GO:0045835|GO:0046785|GO:0046872|GO:0051301|GO:0051436|GO:0051437|GO:0051439|GO:1904668	F-box protein 5
162681	0.188122	0.0215503	down	2.56736	-2.56736	-1.36028	C18orf54	LAS2	162681	ENSG00000166845	GO:0005576|GO:0008285	chromosome 18 open reading frame 54
91283	0.196108	0.0239955	down	2.56422	-2.56422	-1.35852	MSANTD3	C9orf30|L8	91283	ENSG00000066697	GO:0042802	Myb/SANT DNA binding domain containing 3
27232	0.0906201	0.00271591	down	2.56293	-2.56293	-1.35779	GNMT	HEL-S-182mP	27232	ENSG00000124713	GO:0005515|GO:0005542|GO:0005829|GO:0005977|GO:0006111|GO:0006464|GO:0006555|GO:0006730|GO:0016594|GO:0017174|GO:0032259|GO:0034641|GO:0046500|GO:0051289	glycine N-methyltransferase
54830	0.125276	0.00625068	down	2.5606	-2.5606	-1.35648	NUP62CL		54830	ENSG00000198088	GO:0005487|GO:0005515|GO:0005543|GO:0006405|GO:0006606|GO:0017056|GO:0044613|GO:0071426	nucleoporin 62 C-terminal like
9156	0.108896	0.00426542	down	2.56032	-2.56032	-1.35633	EXO1	HEX1|hExoI	9156	ENSG00000174371	GO:0000731|GO:0000732|GO:0002455|GO:0003677|GO:0003682|GO:0004523|GO:0004527|GO:0005515|GO:0005634|GO:0005654|GO:0006260|GO:0006281|GO:0006298|GO:0006310|GO:0008409|GO:0016446|GO:0016604|GO:0035312|GO:0045145|GO:0045190|GO:0046872|GO:0048256|GO:0051321|GO:0051908|GO:0090502|GO:0090656|GO:1901796	exonuclease 1
692085	0.245102	0.0422956	down	2.53998	-2.53998	-1.34482	SNORD45C	U45C	692085	ENSG00000206620		small nucleolar RNA, C/D box 45C
200172	0.157463	0.0123027	down	2.53991	-2.53991	-1.34478	SLFNL1		200172	ENSG00000171790	GO:0005524	schlafen like 1
9110	0.0819368	0.00205582	down	2.5378	-2.5378	-1.34358	MTMR4	FYVE-DSP2|ZFYVE11	9110	ENSG00000108389	GO:0004438|GO:0004722|GO:0004725|GO:0005515|GO:0005615|GO:0005829|GO:0006470|GO:0006661|GO:0007179|GO:0014894|GO:0030512|GO:0031901|GO:0035335|GO:0046872|GO:0052629	myotubularin related protein 4
116933	0.16745	0.0148634	down	2.53672	-2.53672	-1.34296	CLRN1-AS1	CLRN1OS|UCRP	116933	ENSG00000239265		CLRN1 antisense RNA 1
282763	0.0330168	0.000318542	down	2.53595	-2.53595	-1.34253	OR51B5	HOR5'Beta5|OR11-37	282763	ENSG00000242180	GO:0004930|GO:0004984|GO:0005886|GO:0007165|GO:0007186|GO:0007608|GO:0016021|GO:0050911	olfactory receptor family 51 subfamily B member 5
1263	0.257193	0.0483192	down	2.53536	-2.53536	-1.34219	PLK3	CNK|FNK|PLK-3|PRK	1263	ENSG00000173846	GO:0000082|GO:0000086|GO:0000122|GO:0000302|GO:0002039|GO:0004674|GO:0005515|GO:0005524|GO:0005634|GO:0005654|GO:0005730|GO:0005737|GO:0005795|GO:0005813|GO:0006468|GO:0006915|GO:0006970|GO:0006974|GO:0006977|GO:0007093|GO:0007113|GO:0009314|GO:0030425|GO:0031122|GO:0032465|GO:0043025|GO:0043066|GO:0043491|GO:0044819|GO:0051302|GO:0090166|GO:0090316|GO:1901796|GO:1904716|GO:2000777	polo like kinase 3
101927541	0.014886	0.000101434	down	2.53385	-2.53385	-1.34133	LINC01273		101927541	ENSG00000231742		long intergenic non-protein coding RNA 1273
6877	0.13261	0.0075864	down	2.53013	-2.53013	-1.33921	TAF5	TAF(II)100|TAF2D|TAFII-100|TAFII100	6877	ENSG00000148835	GO:0000790|GO:0003700|GO:0004402|GO:0005515|GO:0005634|GO:0005654|GO:0005669|GO:0005730|GO:0006325|GO:0006352|GO:0006355|GO:0006366|GO:0006367|GO:0006368|GO:0015629|GO:0016032|GO:0016573|GO:0033276|GO:0042795|GO:0044212|GO:0046983|GO:1901796	TATA-box binding protein associated factor 5
56942	0.204271	0.0270323	down	2.52578	-2.52578	-1.33673	CMC2	2310061C15Rik|C16orf61|DC13	56942	ENSG00000103121	GO:0005739	C-X9-C motif containing 2
123096	0.011331	6.83546e-05	down	2.52298	-2.52298	-1.33513	SLC25A29	C14orf69|CACL|ORNT3	123096	ENSG00000197119	GO:0005743|GO:0006839|GO:0006865|GO:0015171|GO:0015174|GO:0015227|GO:0016021|GO:1902616|GO:1990822	solute carrier family 25 member 29
100527978	0.168828	0.0151394	down	2.51922	-2.51922	-1.33297	TMEM56-RWDD3		100527978	ENSG00000271092		TMEM56-RWDD3 readthrough
201516	0.25199	0.0452696	down	2.51014	-2.51014	-1.32777	ZSCAN4	ZNF494	201516	ENSG00000180532	GO:0000784|GO:0003677|GO:0003700|GO:0006351|GO:0006355|GO:0010833|GO:0045950|GO:0046872	zinc finger and SCAN domain containing 4
29127	0.116086	0.00498085	down	2.50491	-2.50491	-1.32476	RACGAP1	CYK4|HsCYK-4|ID-GAP|MgcRacGAP	29127	ENSG00000161800	GO:0000281|GO:0000915|GO:0001669|GO:0005096|GO:0005515|GO:0005547|GO:0005634|GO:0005654|GO:0005737|GO:0005829|GO:0005874|GO:0006890|GO:0007018|GO:0007283|GO:0007405|GO:0008017|GO:0008272|GO:0019886|GO:0019901|GO:0030496|GO:0031234|GO:0032154|GO:0032467|GO:0035556|GO:0043014|GO:0043015|GO:0043547|GO:0045995|GO:0046872|GO:0048487|GO:0051056|GO:0051233|GO:0051256|GO:0051988|GO:0070062|GO:0072686|GO:…	Rac GTPase activating protein 1
84790	0.1375	0.00840142	down	2.50082	-2.50082	-1.3224	TUBA1C	TUBA6|bcm948	84790	ENSG00000167553	GO:0003924|GO:0005198|GO:0005200|GO:0005515|GO:0005525|GO:0005634|GO:0005737|GO:0005874|GO:0007010|GO:0007017|GO:0015630|GO:0030705|GO:0031982|GO:0051301	tubulin alpha 1c
5670	0.0211749	0.000161487	down	2.4978	-2.4978	-1.32066	PSG2	CEA|PSBG2|PSG1	5670	ENSG00000242221	GO:0003674|GO:0005575|GO:0005576|GO:0007565|GO:0016477	pregnancy specific beta-1-glycoprotein 2
23208	0.179938	0.0176608	down	2.49736	-2.49736	-1.3204	SYT11	SYT12|sytXI	23208	ENSG00000132718	GO:0001778|GO:0001891|GO:0005509|GO:0005515|GO:0005544|GO:0005764|GO:0005886|GO:0005887|GO:0006906|GO:0008021|GO:0014069|GO:0017158|GO:0019905|GO:0030054|GO:0030276|GO:0030424|GO:0030672|GO:0031369|GO:0031625|GO:0032009|GO:0042803|GO:0043005|GO:0043195|GO:0043197|GO:0044297|GO:0045335|GO:0046929|GO:0048471|GO:0048487|GO:0048787|GO:0048791|GO:0050765|GO:0051289|GO:0055037|GO:0060076|GO:0060077|GO:…	synaptotagmin 11
3205	0.144116	0.00950497	down	2.49343	-2.49343	-1.31813	HOXA9	ABD-B|HOX1|HOX1.7|HOX1G	3205	ENSG00000078399	GO:0005515|GO:0005634|GO:0006351|GO:0006355|GO:0007275|GO:0019899|GO:0042118|GO:0043565|GO:0045638	homeobox A9
57678	0.164966	0.0142633	down	2.48586	-2.48586	-1.31375	GPAM	GPAT|GPAT1	57678	ENSG00000119927	GO:0004366|GO:0005741|GO:0005743|GO:0005886|GO:0006631|GO:0006637|GO:0006654|GO:0009749|GO:0016021|GO:0016024|GO:0019432|GO:0040018|GO:0042104|GO:0045540|GO:0050707|GO:0051607|GO:0055089|GO:0055091|GO:0070236|GO:0070970	glycerol-3-phosphate acyltransferase, mitochondrial
1031	0.177312	0.0170007	down	2.48424	-2.48424	-1.3128	CDKN2C	INK4C|p18|p18-INK4C	1031	ENSG00000123080	GO:0000079|GO:0000082|GO:0004861|GO:0005515|GO:0005634|GO:0005737|GO:0005829|GO:0007050|GO:0008285|GO:0019901|GO:0030308|GO:0042326|GO:0045736|GO:0048709	cyclin dependent kinase inhibitor 2C
51526	0.249426	0.0441673	down	2.48236	-2.48236	-1.31171	OSER1	C20orf111|HSPC207|Osr1|Perit1|dJ1183I21.1	51526	ENSG00000132823		oxidative stress responsive serine rich 1
6240	0.176448	0.0166843	down	2.4822	-2.4822	-1.31162	RRM1	R1|RIR1|RR1	6240	ENSG00000167325	GO:0000278|GO:0004748|GO:0005515|GO:0005524|GO:0005635|GO:0005829|GO:0005971|GO:0006206|GO:0006260|GO:0008584|GO:0009263|GO:0010212|GO:0015949|GO:0021846|GO:0042995|GO:0043025|GO:0051290|GO:0055114|GO:0060041|GO:0070062|GO:0097718	ribonucleotide reductase catalytic subunit M1
6671	0.0961099	0.00313138	down	2.47909	-2.47909	-1.30981	SP4	HF1B|SPR-1	6671	ENSG00000105866	GO:0000981|GO:0003677|GO:0003713|GO:0005515|GO:0005634|GO:0005654|GO:0005829|GO:0006351|GO:0006357|GO:0046872	Sp4 transcription factor
200916	0.16644	0.0146158	down	2.47677	-2.47677	-1.30846	RPL22L1		200916	ENSG00000163584	GO:0002181|GO:0003735|GO:0022625	ribosomal protein L22 like 1
7468	0.252151	0.0454102	down	2.47604	-2.47604	-1.30804	NSD2	KMT3F|KMT3G|MMSET|REIIBP|TRX5|WHS|WHSC1	7468	ENSG00000109685	GO:0000122|GO:0003149|GO:0003289|GO:0003290|GO:0003682|GO:0005515|GO:0005634|GO:0005654|GO:0005694|GO:0005737|GO:0006303|GO:0006351|GO:0009653|GO:0010452|GO:0018024|GO:0034770|GO:0042799|GO:0043565|GO:0046872|GO:0048298|GO:0060348|GO:0070201|GO:2001032	nuclear receptor binding SET domain protein 2
2827	0.244598	0.0421013	down	2.4705	-2.4705	-1.3048	GPR3	ACCA	2827	ENSG00000181773	GO:0004930|GO:0005515|GO:0005887|GO:0007189|GO:0040020	G protein-coupled receptor 3
11007	0.203315	0.0264626	down	2.47034	-2.47034	-1.30471	CCDC85B	DIPA	11007	ENSG00000175602	GO:0005515|GO:0005634|GO:0005737|GO:0005813|GO:0006351|GO:0030154|GO:0030308|GO:0045599|GO:0045892	coiled-coil domain containing 85B
154743	0.154536	0.0117515	down	2.4647	-2.4647	-1.30141	BMT2	C7orf60	154743	ENSG00000164603	GO:0005730|GO:0016433|GO:0031167	base methyltransferase of 25S rRNA 2 homolog
51054	0.216144	0.0312238	down	2.46161	-2.46161	-1.2996	PLEKHA8P1	PLEKHA9	51054	ENSG00000134297	GO:0005737|GO:0017089|GO:0046836|GO:0051861	pleckstrin homology domain containing A8 pseudogene 1
145508	0.199629	0.0250272	down	2.46088	-2.46088	-1.29918	CEP128	C14orf145|C14orf61|LEDP/132	145508	ENSG00000100629	GO:0000922|GO:0005814	centrosomal protein 128
202309	0.0366818	0.000410596	down	2.45942	-2.45942	-1.29832	GAPT	C5orf29	202309	ENSG00000175857	GO:0001782|GO:0002322|GO:0002381|GO:0005886|GO:0016021	GRB2 binding adaptor protein, transmembrane
2254	0.0366818	0.000410596	down	2.45942	-2.45942	-1.29832	FGF9	FGF-9|GAF|HBFG-9|HBGF-9|SYNS3	2254	ENSG00000102678	GO:0000122|GO:0000165|GO:0001525|GO:0001649|GO:0001654|GO:0002053|GO:0002062|GO:0004713|GO:0005088|GO:0005104|GO:0005576|GO:0005604|GO:0005615|GO:0005737|GO:0006606|GO:0007165|GO:0007267|GO:0008083|GO:0008201|GO:0008284|GO:0008543|GO:0008584|GO:0010628|GO:0014066|GO:0016303|GO:0018108|GO:0021762|GO:0030178|GO:0030238|GO:0030326|GO:0030949|GO:0032927|GO:0036092|GO:0042472|GO:0043410|GO:0043547|GO:…	fibroblast growth factor 9
101927166	0.244598	0.04209	down	2.45942	-2.45942	-1.29832	LOC101927166		101927166			uncharacterized LOC101927166
8370	0.200088	0.0252671	down	2.45866	-2.45866	-1.29787	HIST2H4A	FO108|H4|H4/n|H4F2|H4FN|HIST2H4	8370	ENSG00000270882	GO:0000183|GO:0000228|GO:0000784|GO:0000786|GO:0000788|GO:0003677|GO:0003723|GO:0005515|GO:0005576|GO:0005634|GO:0005654|GO:0006303|GO:0006334|GO:0006335|GO:0006336|GO:0006352|GO:0016020|GO:0016233|GO:0019904|GO:0031012|GO:0032200|GO:0034080|GO:0042393|GO:0043234|GO:0044267|GO:0045653|GO:0045814|GO:0045815|GO:0046982|GO:0051290|GO:0060964|GO:0070062|GO:1904837	histone cluster 2 H4 family member a
1477	0.139452	0.00867798	down	2.45296	-2.45296	-1.29452	CSTF1	CstF-50|CstFp50	1477	ENSG00000101138	GO:0000398|GO:0003723|GO:0005515|GO:0005654|GO:0006369|GO:0031124	cleavage stimulation factor subunit 1
692075	0.144116	0.00955753	down	2.44985	-2.44985	-1.29269	SNORD6	mgh28S-2412	692075	ENSG00000202314		small nucleolar RNA, C/D box 6
11270	0.151434	0.0110706	down	2.44977	-2.44977	-1.29265	NRM	NRM29	11270	ENSG00000137404	GO:0003674|GO:0005515|GO:0005635|GO:0005637|GO:0008150|GO:0016020|GO:0016021|GO:0031965	nurim (nuclear envelope membrane protein)
23261	0.206608	0.027875	down	2.4378	-2.4378	-1.28558	CAMTA1	CANPMR	23261	ENSG00000171735	GO:0001077|GO:0005634|GO:0005730|GO:0005829|GO:0006366|GO:0043565|GO:0045944|GO:0050885	calmodulin binding transcription activator 1
126731	0.224938	0.0345562	down	2.43598	-2.43598	-1.2845	CCSAP	C1orf96|CSAP	126731	ENSG00000154429	GO:0005813|GO:0005814|GO:0005819|GO:0005929|GO:0005930|GO:0007049|GO:0008017|GO:0030424|GO:0035869|GO:0036064|GO:0045995|GO:0048666|GO:0051301|GO:0060296|GO:0061673|GO:0072686|GO:1901673|GO:1990755	centriole, cilia and spindle associated protein
285830	0.146326	0.0101464	down	2.43556	-2.43556	-1.28426	HLA-F-AS1		285830	ENSG00000214922		HLA-F antisense RNA 1
391195	0.125229	0.00622753	down	2.43235	-2.43235	-1.28235	OR2T33	OR1-56	391195	ENSG00000177212	GO:0004930|GO:0004984|GO:0005886|GO:0007186|GO:0007608|GO:0016021|GO:0050911	olfactory receptor family 2 subfamily T member 33
26682	0.0562925	0.000924659	down	2.42892	-2.42892	-1.28031	OR4F4	OLA-7501|OR4F18	26682	ENSG00000177693	GO:0004888|GO:0004930|GO:0004984|GO:0005886|GO:0007186|GO:0016021|GO:0050907|GO:0050911	olfactory receptor family 4 subfamily F member 4
3858	0.128204	0.00683395	down	2.42845	-2.42845	-1.28004	KRT10	BCIE|BIE|CK10|EHK|K10|KPP	3858	ENSG00000186395	GO:0001533|GO:0005615|GO:0005634|GO:0005737|GO:0005829|GO:0005882|GO:0016020|GO:0018149|GO:0030216|GO:0030280|GO:0031424|GO:0070062|GO:0070268|GO:0098773	keratin 10
8520	0.223239	0.0336611	down	2.42781	-2.42781	-1.27965	HAT1	KAT1	8520	ENSG00000128708	GO:0000784|GO:0000790|GO:0004402|GO:0005515|GO:0005634|GO:0005654|GO:0005737|GO:0006323|GO:0006335|GO:0006336|GO:0006348|GO:0006475|GO:0007584|GO:0010485|GO:0016363|GO:0042393|GO:0043231|GO:0043234|GO:0043967	histone acetyltransferase 1
4694	0.160221	0.0130937	down	2.42765	-2.42765	-1.27956	NDUFA1	CI-MWFE|MWFE|ZNF183	4694	ENSG00000125356	GO:0005739|GO:0005743|GO:0005747|GO:0005829|GO:0006120|GO:0008137|GO:0016021|GO:0031966|GO:0032981	NADH:ubiquinone oxidoreductase subunit A1
7738	0.203315	0.0265879	down	2.42647	-2.42647	-1.27886	ZNF184	kr-ZNF3	7738	ENSG00000096654	GO:0003677|GO:0005634|GO:0006351|GO:0006355|GO:0008270	zinc finger protein 184
85012	0.207207	0.0281917	down	2.42331	-2.42331	-1.27698	TCEAL3	WEX8	85012	ENSG00000196507	GO:0005634|GO:0006351|GO:0006355	transcription elongation factor A like 3
7404	0.214139	0.0301349	down	2.41239	-2.41239	-1.27046	UTY	KDM6AL|KDM6C|UTY1	7404	ENSG00000183878	GO:0005654|GO:0010468|GO:0032452|GO:0046872|GO:0051213|GO:0055114|GO:0071557|GO:0071558	ubiquitously transcribed tetratricopeptide repeat containing, Y-linked
114789	0.256069	0.0472808	down	2.40654	-2.40654	-1.26696	SLC25A25	MCSC|PCSCL|SCAMC-2	114789	ENSG00000148339	GO:0002021|GO:0005347|GO:0005509|GO:0005743|GO:0006839|GO:0014823|GO:0015217|GO:0015866|GO:0015867|GO:0016021|GO:0032094|GO:0035264|GO:0043010|GO:0045333|GO:0046034|GO:0060612|GO:0070062|GO:0070588	solute carrier family 25 member 25
55055	0.214624	0.0304618	down	2.40386	-2.40386	-1.26535	ZWILCH	KNTC1AP|hZwilch	55055	ENSG00000174442	GO:0000776|GO:0000777|GO:0005515|GO:0005829|GO:0007062|GO:0007093|GO:0051301|GO:1990423	zwilch kinetochore protein
8553	0.252902	0.0457705	down	2.40004	-2.40004	-1.26306	BHLHE40	BHLHB2|Clast5|DEC1|HLHB2|SHARP-2|SHARP2|STRA13|Stra14	8553	ENSG00000134107	GO:0000122|GO:0000981|GO:0001078|GO:0001102|GO:0001191|GO:0003700|GO:0003705|GO:0003714|GO:0005515|GO:0005634|GO:0005737|GO:0006351|GO:0006355|GO:0016604|GO:0019904|GO:0032922|GO:0042803|GO:0043153|GO:0043425|GO:0043426|GO:0043433|GO:0045892|GO:0046982|GO:0070888	basic helix-loop-helix family member e40
9401	0.203315	0.0266045	down	2.3944	-2.3944	-1.25966	RECQL4	RECQ4	9401	ENSG00000160957	GO:0000405|GO:0000723|GO:0000724|GO:0000733|GO:0000781|GO:0004386|GO:0005515|GO:0005524|GO:0005634|GO:0005694|GO:0005737|GO:0006260|GO:0006281|GO:0006284|GO:0007275|GO:0009378|GO:0016020|GO:0032357|GO:0032508|GO:0036310|GO:0043140|GO:0061820|GO:0061821	RecQ like helicase 4
113791	0.182014	0.0179632	down	2.39272	-2.39272	-1.25865	PIK3IP1	HGFL|hHGFL(S)	113791	ENSG00000100100	GO:0005515|GO:0005886|GO:0014067|GO:0016021|GO:0036313|GO:0043553|GO:0070062	phosphoinositide-3-kinase interacting protein 1
146909	0.0852751	0.0023251	down	2.39062	-2.39062	-1.25738	KIF18B		146909	ENSG00000186185	GO:0000070|GO:0000235|GO:0000278|GO:0003774|GO:0003777|GO:0005515|GO:0005524|GO:0005634|GO:0005737|GO:0005829|GO:0005871|GO:0007018|GO:0007019|GO:0008017|GO:0016604|GO:0016887|GO:0019894|GO:0035371|GO:0051301|GO:0051302|GO:1990752	kinesin family member 18B
57104	0.195658	0.0238756	down	2.3878	-2.3878	-1.25568	PNPLA2	1110001C14Rik|ATGL|FP17548|PEDF-R|TTS-2.2|TTS2|iPLA2zeta	57104	ENSG00000177666	GO:0004465|GO:0004806|GO:0005654|GO:0005737|GO:0005788|GO:0005789|GO:0005811|GO:0005829|GO:0005886|GO:0010891|GO:0010898|GO:0016020|GO:0016021|GO:0016411|GO:0019433|GO:0019915|GO:0034389|GO:0036155|GO:0043687|GO:0044267|GO:0055088	patatin like phospholipase domain containing 2
9468	0.092108	0.0028421	down	2.38605	-2.38605	-1.25462	PCYT1B	CCTB|CTB	9468	ENSG00000102230	GO:0001541|GO:0004105|GO:0005737|GO:0005789|GO:0006656|GO:0006657|GO:0007283	phosphate cytidylyltransferase 1, choline, beta
100126447	0.230653	0.0368251	down	2.38421	-2.38421	-1.25351	LOC100126447		100126447			uncharacterized LOC100126447
5558	0.189009	0.0218862	down	2.38419	-2.38419	-1.2535	PRIM2	PRIM2A|p58	5558	ENSG00000146143	GO:0000082|GO:0000722|GO:0003697|GO:0003887|GO:0003896|GO:0005654|GO:0005658|GO:0006269|GO:0006270|GO:0046872|GO:0051539|GO:0071897	primase (DNA) subunit 2
9358	0.132245	0.00752632	down	2.38251	-2.38251	-1.25248	ITGBL1	OSCP|TIED	9358	ENSG00000198542	GO:0005615|GO:0007155	integrin subunit beta like 1
26002	0.163576	0.0138109	down	2.38132	-2.38132	-1.25176	MOXD1	MOX|PRO5780|dJ248E1.1	26002	ENSG00000079931	GO:0004500|GO:0005507|GO:0005515|GO:0005615|GO:0005789|GO:0006589|GO:0016021|GO:0030667|GO:0042420|GO:0042421|GO:0055114	monooxygenase DBH like 1
9638	0.133744	0.00781862	down	2.38119	-2.38119	-1.25168	FEZ1	UNC-76	9638	ENSG00000149557	GO:0005080|GO:0005515|GO:0005739|GO:0005794|GO:0005813|GO:0005874|GO:0005886|GO:0006810|GO:0007155|GO:0007399|GO:0007411|GO:0010976|GO:0030424|GO:0030425|GO:0043015|GO:0047485|GO:0051654|GO:0071363|GO:1902902	fasciculation and elongation protein zeta 1
154881	0.113263	0.00473656	down	2.37681	-2.37681	-1.24903	KCTD7	CLN14|EPM3	154881	ENSG00000243335	GO:0005829|GO:0005886|GO:0043687|GO:0051260	potassium channel tetramerization domain containing 7
10051	0.223684	0.0339863	down	2.37354	-2.37354	-1.24704	SMC4	CAP-C|CAPC|SMC-4|SMC4L1	10051	ENSG00000113810	GO:0000070|GO:0000796|GO:0005515|GO:0005524|GO:0005634|GO:0005654|GO:0005829|GO:0007076|GO:0010032|GO:0016607|GO:0045132|GO:0046982|GO:0051301|GO:0051383	structural maintenance of chromosomes 4
199221	0.183727	0.0191619	down	2.3716	-2.3716	-1.24586	DZIP1L	DZIP2	199221	ENSG00000158163	GO:0003676|GO:0005515|GO:0005814|GO:0036064|GO:0046872|GO:0060271	DAZ interacting zinc finger protein 1 like
6322	0.154611	0.0117898	down	2.37029	-2.37029	-1.24506	SCML1		6322	ENSG00000047634	GO:0003677|GO:0003700|GO:0005634|GO:0006351|GO:0006355|GO:0009653	sex comb on midleg like 1 (Drosophila)
6839	0.0568715	0.000950954	down	2.36475	-2.36475	-1.24169	SUV39H1	H3-K9-HMTase 1|KMT1A|MG44|SUV39H	6839	ENSG00000101945	GO:0000122|GO:0000183|GO:0000775|GO:0000792|GO:0000794|GO:0000976|GO:0003682|GO:0005515|GO:0005634|GO:0005652|GO:0005654|GO:0005677|GO:0006325|GO:0006351|GO:0006364|GO:0006974|GO:0007049|GO:0008270|GO:0008757|GO:0016032|GO:0018024|GO:0030154|GO:0033553|GO:0036123|GO:0036124|GO:0042054|GO:0042754|GO:0045892|GO:0046974|GO:0047485|GO:0048511|GO:0071456	suppressor of variegation 3-9 homolog 1
16	0.173575	0.0161356	down	2.36417	-2.36417	-1.24133	AARS	CMT2N|EIEE29	16	ENSG00000090861	GO:0000049|GO:0002161|GO:0004813|GO:0005524|GO:0005737|GO:0005739|GO:0005829|GO:0006400|GO:0006418|GO:0006419|GO:0006450|GO:0008033|GO:0016020|GO:0016597|GO:0021680|GO:0043524|GO:0046872|GO:0050885|GO:0070062	alanyl-tRNA synthetase
79102	0.182989	0.018195	down	2.35903	-2.35903	-1.23819	RNF26		79102	ENSG00000173456	GO:0005515|GO:0005789|GO:0007032|GO:0008270|GO:0016021|GO:0016567|GO:0032479|GO:0050687|GO:0061630|GO:0070979|GO:1905719	ring finger protein 26
2739	0.192011	0.0228663	down	2.35858	-2.35858	-1.23792	GLO1	GLOD1|GLYI|HEL-S-74	2739	ENSG00000124767	GO:0004462|GO:0005634|GO:0005737|GO:0005829|GO:0005886|GO:0005975|GO:0006090|GO:0006357|GO:0006749|GO:0008270|GO:0009438|GO:0030316|GO:0043066|GO:0070062	glyoxalase I
94239	0.117446	0.00514664	down	2.35518	-2.35518	-1.23584	H2AFV	H2A.Z-2|H2AV	94239	ENSG00000105968	GO:0000786|GO:0000790|GO:0003674|GO:0003677|GO:0005634|GO:0006342|GO:0008150|GO:0046982|GO:0070062	H2A histone family member V
10186	0.0679154	0.00129473	down	2.35506	-2.35506	-1.23577	LHFP		10186	ENSG00000183722	GO:0016021	lipoma HMGIC fusion partner
54850	0.194762	0.0236861	down	2.35187	-2.35187	-1.23381	FBXL12	Fbl12	54850	ENSG00000127452	GO:0000151|GO:0000209|GO:0004842|GO:0005515|GO:0005829|GO:0006511|GO:0043687	F-box and leucine rich repeat protein 12
79576	0.199132	0.0248645	down	2.35185	-2.35185	-1.2338	NKAP		79576	ENSG00000101882	GO:0000122|GO:0003682|GO:0003723|GO:0005515|GO:0005654|GO:0005829|GO:0006351|GO:0007219|GO:0019827|GO:0030851|GO:0031490|GO:0033077|GO:0045892|GO:0046638|GO:0071425|GO:1903955	NFKB activating protein
10769	0.170867	0.0156132	down	2.3487	-2.3487	-1.23186	PLK2	SNK|hPlk2|hSNK	10769	ENSG00000145632	GO:0000082|GO:0000785|GO:0004674|GO:0004871|GO:0005515|GO:0005524|GO:0005622|GO:0005737|GO:0005813|GO:0005814|GO:0005829|GO:0006468|GO:0006977|GO:0007052|GO:0007093|GO:0007265|GO:0007613|GO:0010508|GO:0018105|GO:0030425|GO:0032092|GO:0032403|GO:0032436|GO:0032486|GO:0043008|GO:0043066|GO:0043123|GO:0045732|GO:0046599|GO:0048167|GO:0060291|GO:0060292|GO:0061000	polo like kinase 2
94121	0.0435119	0.000563845	down	2.34759	-2.34759	-1.23118	SYTL4	SLP4	94121	ENSG00000102362	GO:0002576|GO:0005509|GO:0005515|GO:0005543|GO:0005544|GO:0005654|GO:0005768|GO:0005815|GO:0005829|GO:0005886|GO:0006886|GO:0006906|GO:0017137|GO:0017158|GO:0019898|GO:0019905|GO:0030276|GO:0030658|GO:0031092|GO:0042043|GO:0045921|GO:0046676|GO:0048791|GO:0050714|GO:0070382|GO:0071985|GO:0098793	synaptotagmin like 4
6119	0.179938	0.0176512	down	2.34613	-2.34613	-1.23028	RPA3	REPA3|RP-A p14	6119	ENSG00000106399	GO:0000082|GO:0000722|GO:0000723|GO:0000724|GO:0003684|GO:0003697|GO:0005515|GO:0005654|GO:0005662|GO:0006260|GO:0006283|GO:0006284|GO:0006289|GO:0006293|GO:0006294|GO:0006295|GO:0006296|GO:0006297|GO:0006298|GO:0007346|GO:0019985|GO:0033683|GO:0036297|GO:0042127|GO:0042276|GO:0042769|GO:0070987|GO:1900034|GO:1901796	replication protein A3
345757	0.252312	0.0454932	down	2.34418	-2.34418	-1.22908	FAM174A	HGS_RE408|NS5ATP6|TMEM157|UNQ1912	345757	ENSG00000174132	GO:0016021	family with sequence similarity 174 member A
8660	0.256828	0.0480825	down	2.34311	-2.34311	-1.22843	IRS2	IRS-2	8660	ENSG00000185950	GO:0000165|GO:0002053|GO:0002903|GO:0004871|GO:0005088|GO:0005158|GO:0005515|GO:0005829|GO:0005886|GO:0006006|GO:0007165|GO:0007411|GO:0007420|GO:0008283|GO:0008284|GO:0008286|GO:0009749|GO:0010748|GO:0010907|GO:0014066|GO:0016303|GO:0019216|GO:0019901|GO:0019903|GO:0019904|GO:0030335|GO:0030879|GO:0030890|GO:0032000|GO:0032024|GO:0032869|GO:0033673|GO:0036092|GO:0043234|GO:0043547|GO:0043548|GO:…	insulin receptor substrate 2
5071	0.201033	0.0258458	down	2.33841	-2.33841	-1.22553	PRKN	AR-JP|LPRS2|PARK2|PDJ	5071	ENSG00000185345	GO:0000122|GO:0000151|GO:0000209|GO:0000266|GO:0000422|GO:0000423|GO:0000976|GO:0001664|GO:0001933|GO:0001964|GO:0003700|GO:0003779|GO:0004842|GO:0005515|GO:0005634|GO:0005737|GO:0005739|GO:0005783|GO:0005794|GO:0005829|GO:0006351|GO:0006513|GO:0006979|GO:0007005|GO:0007417|GO:0007612|GO:0008013|GO:0008270|GO:0008344|GO:0010498|GO:0010506|GO:0010628|GO:0010629|GO:0010636|GO:0010637|GO:0010821|GO:…	parkin RBR E3 ubiquitin protein ligase
51207	0.183673	0.0188729	down	2.33306	-2.33306	-1.22222	DUSP13	BEDP|DUSP13A|DUSP13B|MDSP|SKRP4|TMDP	51207	ENSG00000079393	GO:0004725|GO:0005515|GO:0006470|GO:0007283|GO:0008138|GO:0016311|GO:0016791|GO:0035335|GO:0051321	dual specificity phosphatase 13
692072	0.222015	0.0331942	down	2.33304	-2.33304	-1.22221	SNORD5	mgh28S-2410	692072	ENSG00000239195		small nucleolar RNA, C/D box 5
100130698	0.159498	0.0128969	down	2.33087	-2.33087	-1.22087	LOC100130698		100130698			uncharacterized LOC100130698
7184	0.0729556	0.00155722	down	2.3275	-2.3275	-1.21878	HSP90B1	ECGP|GP96|GRP94|HEL-S-125m|HEL35|TRA1	7184	ENSG00000166598	GO:0001666|GO:0002224|GO:0003723|GO:0005509|GO:0005515|GO:0005524|GO:0005576|GO:0005634|GO:0005783|GO:0005788|GO:0005789|GO:0005829|GO:0005886|GO:0005925|GO:0006898|GO:0015031|GO:0016020|GO:0019903|GO:0030433|GO:0030496|GO:0030970|GO:0031012|GO:0031247|GO:0034663|GO:0034975|GO:0034976|GO:0036500|GO:0042470|GO:0043066|GO:0043666|GO:0043687|GO:0044267|GO:0046790|GO:0048471|GO:0050750|GO:0051082|GO:…	heat shock protein 90 beta family member 1
23729	0.0862002	0.0024098	down	2.32428	-2.32428	-1.21678	SHPK	CARKL|SHK	23729	ENSG00000197417|ENSG00000262304	GO:0005524|GO:0005737|GO:0005829|GO:0005975|GO:0006098|GO:0009052|GO:0016310|GO:0035963|GO:0043030|GO:0050277|GO:0050727|GO:0071222|GO:0071353	sedoheptulokinase
7517	0.184694	0.0199436	down	2.32145	-2.32145	-1.21503	XRCC3	CMM6	7517	ENSG00000126215	GO:0000150|GO:0000400|GO:0000707|GO:0000722|GO:0000724|GO:0000731|GO:0000732|GO:0000784|GO:0003690|GO:0003697|GO:0005515|GO:0005524|GO:0005634|GO:0005654|GO:0005657|GO:0005737|GO:0005739|GO:0005829|GO:0006281|GO:0006310|GO:0006974|GO:0007131|GO:0008094|GO:0008821|GO:0010033|GO:0010212|GO:0010824|GO:0033063|GO:0033065|GO:0036297|GO:0042148|GO:0048471|GO:0071140|GO:0090267|GO:0090656|GO:0090657|GO:…	X-ray repair cross complementing 3
1831	0.14385	0.00947577	down	2.3194	-2.3194	-1.21375	TSC22D3	DIP|DSIPI|GILZ|TSC-22R	1831	ENSG00000157514	GO:0000122|GO:0003700|GO:0005634|GO:0005737|GO:0005829|GO:0006355|GO:0006970|GO:0034220|GO:0043426|GO:0048642|GO:0070236	TSC22 domain family member 3
9819	0.191599	0.0227308	down	2.31453	-2.31453	-1.21072	TSC22D2	TILZ4a|TILZ4b|TILZ4c	9819	ENSG00000196428	GO:0003700|GO:0005634|GO:0005737|GO:0006355|GO:0006970	TSC22 domain family member 2
25886	0.194759	0.023677	down	2.30606	-2.30606	-1.20543	POC1A	PIX2|SOFT|WDR51A	25886	ENSG00000164087	GO:0000922|GO:0003431|GO:0005515|GO:0005813|GO:0005814|GO:0007052|GO:0007283|GO:0010825|GO:0036064|GO:1905515	POC1 centriolar protein A
284412	0.07902	0.0018293	down	2.30477	-2.30477	-1.20462	LOC284412		284412			uncharacterized LOC284412
105370681	0.122226	0.00584198	down	2.30293	-2.30293	-1.20347	LINC02323		105370681	ENSG00000259230		long intergenic non-protein coding RNA 2323
388282	0.121431	0.00570196	down	2.30058	-2.30058	-1.202	LOC388282		388282			uncharacterized LOC388282
3621	0.201862	0.0260253	down	2.29844	-2.29844	-1.20066	ING1	p24ING1c|p33|p33ING1|p33ING1b|p47|p47ING1a	3621	ENSG00000153487	GO:0005515|GO:0005634|GO:0007049|GO:0008285|GO:0010941|GO:0030308|GO:0035064|GO:0046872	inhibitor of growth family member 1
3832	0.214731	0.0306605	down	2.29368	-2.29368	-1.19766	KIF11	EG5|HKSP|KNSL1|MCLMR|TRIP5	3832	ENSG00000138160	GO:0000278|GO:0000922|GO:0003777|GO:0005524|GO:0005819|GO:0005829|GO:0005871|GO:0005874|GO:0005876|GO:0006890|GO:0007018|GO:0007051|GO:0007052|GO:0007059|GO:0007100|GO:0008017|GO:0008574|GO:0016020|GO:0019886|GO:0019901|GO:0032403|GO:0046602|GO:0051301|GO:0090307	kinesin family member 11
400027	0.221566	0.0329056	down	2.29069	-2.29069	-1.19578	LINC00938		400027			long intergenic non-protein coding RNA 938
5019	0.182989	0.0181873	down	2.28835	-2.28835	-1.19431	OXCT1	OXCT|SCOT	5019	ENSG00000083720	GO:0005654|GO:0005739|GO:0005759|GO:0007420|GO:0007507|GO:0007584|GO:0008260|GO:0009725|GO:0014823|GO:0035774|GO:0042182|GO:0042493|GO:0042594|GO:0042803|GO:0045471|GO:0046950|GO:0046952|GO:0060612	3-oxoacid CoA-transferase 1
677822	0.206608	0.0278629	down	2.28697	-2.28697	-1.19344	SNORA40	ACA40|SNORA40A	677822	ENSG00000210825		small nucleolar RNA, H/ACA box 40
10553	0.126053	0.00639151	down	2.2846	-2.2846	-1.19194	HTATIP2	CC3|SDR44U1|TIP30	10553	ENSG00000109854	GO:0001525|GO:0003713|GO:0005515|GO:0005634|GO:0005635|GO:0005737|GO:0005829|GO:0006357|GO:0006915|GO:0016020|GO:0016032|GO:0016491|GO:0030154|GO:0043066|GO:0045765|GO:0051170|GO:0055114	HIV-1 Tat interactive protein 2
285456	0.198099	0.0246134	down	2.28364	-2.28364	-1.19134	RPL34-AS1		285456	ENSG00000234492		RPL34 antisense RNA 1 (head to head)
3146	0.154163	0.0116302	down	2.28179	-2.28179	-1.19016	HMGB1	HMG-1|HMG1|HMG3|SBP-1	3146	ENSG00000189403	GO:0000122|GO:0000400|GO:0000405|GO:0000793|GO:0001530|GO:0001654|GO:0001773|GO:0001786|GO:0001935|GO:0002218|GO:0002224|GO:0002270|GO:0002281|GO:0002407|GO:0002437|GO:0002643|GO:0002840|GO:0003684|GO:0003690|GO:0003697|GO:0003700|GO:0003723|GO:0003725|GO:0003727|GO:0005125|GO:0005515|GO:0005576|GO:0005615|GO:0005634|GO:0005654|GO:0005769|GO:0005793|GO:0005886|GO:0006265|GO:0006284|GO:0006309|GO:…	high mobility group box 1
6319	0.183727	0.0191233	down	2.27745	-2.27745	-1.18742	SCD	FADS5|MSTP008|SCD1|SCDOS|hSCD1	6319	ENSG00000099194	GO:0004768|GO:0005506|GO:0005730|GO:0005783|GO:0005789|GO:0006636|GO:0016020|GO:0016021|GO:0016491|GO:0045540|GO:0046949|GO:0055114	stearoyl-CoA desaturase
693199	0.240399	0.0404488	down	2.27675	-2.27675	-1.18697	MIR614	MIRN614|hsa-mir-614	693199	ENSG00000283759		microRNA 614
165918	0.17927	0.0175039	down	2.27431	-2.27431	-1.18543	RNF168	hRNF168	165918	ENSG00000163961	GO:0000151|GO:0003682|GO:0004842|GO:0005515|GO:0005634|GO:0005654|GO:0005829|GO:0006302|GO:0006303|GO:0006511|GO:0006974|GO:0010212|GO:0016567|GO:0031491|GO:0034244|GO:0035518|GO:0035861|GO:0036297|GO:0036351|GO:0036352|GO:0042393|GO:0043130|GO:0043234|GO:0045190|GO:0045739|GO:0046872|GO:0070530|GO:0070534|GO:0070535	ring finger protein 168
253832	0.121431	0.00576173	down	2.27292	-2.27292	-1.18455	ZDHHC20	4933421L13Rik|DHHC-20|DHHC20	253832	ENSG00000180776	GO:0005886|GO:0016020|GO:0016021|GO:0016409|GO:0018345|GO:0019706	zinc finger DHHC-type containing 20
79785	0.257809	0.0487158	down	2.26986	-2.26986	-1.1826	RERGL		79785	ENSG00000111404	GO:0003924|GO:0005525|GO:0007165|GO:0016020	RERG like
9497	0.0441158	0.000579319	down	2.26898	-2.26898	-1.18205	SLC4A7	NBC2|NBC3|NBCN1|SBC2|SLC4A6	9497	ENSG00000033867	GO:0005452|GO:0005886|GO:0005887|GO:0008509|GO:0008510|GO:0015698|GO:0015701|GO:0016021|GO:0016323|GO:0016324|GO:0031410|GO:0032420|GO:0035725|GO:0045202|GO:0051453|GO:0060117|GO:0098656	solute carrier family 4 member 7
101929286	0.20829	0.0285812	down	2.26876	-2.26876	-1.1819	KCNMA1-AS3		101929286			KCNMA1 antisense RNA 3
32	0.158402	0.0126212	down	2.26803	-2.26803	-1.18144	ACACB	ACC2|ACCB|HACC275	32	ENSG00000076555	GO:0003989|GO:0004075|GO:0005515|GO:0005524|GO:0005634|GO:0005739|GO:0005741|GO:0005829|GO:0006084|GO:0006633|GO:0006768|GO:0006853|GO:0009374|GO:0010629|GO:0010884|GO:0010906|GO:0012505|GO:0014070|GO:0031325|GO:0031667|GO:0031999|GO:0042493|GO:0043086|GO:0045540|GO:0046872|GO:0051289|GO:0060421|GO:0097009|GO:2001295	acetyl-CoA carboxylase beta
51063	0.183497	0.0185641	down	2.26688	-2.26688	-1.18071	CALHM2	FAM26B	51063	ENSG00000138172	GO:0005261|GO:0005887|GO:0034220|GO:0098655	calcium homeostasis modulator 2
3164	0.132245	0.00753178	down	2.26306	-2.26306	-1.17827	NR4A1	GFRP1|HMR|N10|NAK-1|NGFIB|NP10|NUR77|TR3	3164	ENSG00000123358	GO:0001077|GO:0001938|GO:0002042|GO:0003677|GO:0003707|GO:0004879|GO:0005515|GO:0005634|GO:0005654|GO:0005829|GO:0006367|GO:0007165|GO:0008270|GO:0030522|GO:0031965|GO:0035767|GO:0035924|GO:0043401|GO:0043565|GO:0044344|GO:0045444|GO:0045786|GO:0045944|GO:0046982|GO:0061469|GO:0071376	nuclear receptor subfamily 4 group A member 1
6612	0.0302297	0.00025919	down	2.26268	-2.26268	-1.17803	SUMO3	SMT3A|SMT3H1|SUMO-3|Smt3B	6612	ENSG00000184900	GO:0000776|GO:0005515|GO:0005634|GO:0005654|GO:0005737|GO:0016605|GO:0016925|GO:0019899|GO:0031386|GO:0043392|GO:0070062|GO:0070911	small ubiquitin-like modifier 3
64746	0.143696	0.00940898	down	2.26248	-2.26248	-1.17791	ACBD3	GCP60|GOCAP1|GOLPH1|PAP7	64746	ENSG00000182827	GO:0000062|GO:0000139|GO:0005515|GO:0005739|GO:0005794|GO:0006694|GO:0006810|GO:0016020|GO:0016021|GO:0034237	acyl-CoA binding domain containing 3
23753	0.0986152	0.00334722	down	2.25876	-2.25876	-1.17553	SDF2L1		23753	ENSG00000128228	GO:0004169|GO:0005788|GO:0005789|GO:0034663|GO:0035269|GO:0042981|GO:0051087|GO:0051117|GO:0051787|GO:0071712	stromal cell derived factor 2 like 1
4288	0.209129	0.0287929	down	2.25192	-2.25192	-1.17115	MKI67	KIA|MIB-|MIB-1|PPP1R105	4288	ENSG00000148773	GO:0000775|GO:0000793|GO:0003677|GO:0003723|GO:0005515|GO:0005524|GO:0005634|GO:0005730|GO:0005737|GO:0006259|GO:0007088|GO:0008022|GO:0008283|GO:0014070|GO:0016020|GO:0016604|GO:0030212|GO:0031100|GO:0034605|GO:0051321|GO:0051983|GO:1902275	marker of proliferation Ki-67
283991	0.200088	0.0253223	down	2.25	-2.25	-1.16992	UBALD2	FAM100B	283991	ENSG00000185262		UBA like domain containing 2
195828	0.255855	0.0471611	down	2.24861	-2.24861	-1.16903	ZNF367	AFF29|CDC14B|ZFF29	195828	ENSG00000165244	GO:0003677|GO:0003700|GO:0005634|GO:0005654|GO:0006351|GO:0006357|GO:0046872	zinc finger protein 367
83879	0.15933	0.0128269	down	2.24715	-2.24715	-1.1681	CDCA7	ICF3|JPO1	83879	ENSG00000144354	GO:0005634|GO:0005654|GO:0005829|GO:0006351|GO:0006355|GO:0006915|GO:0042127	cell division cycle associated 7
100287238	0.0330168	0.000324805	down	2.24661	-2.24661	-1.16775	USP17L13		100287238	ENSG00000232399	GO:0005634|GO:0005783|GO:0006511|GO:0016579|GO:0036459	ubiquitin specific peptidase 17-like family member 13
440888	0.0330168	0.000324805	down	2.24661	-2.24661	-1.16775	ACTR3BP2	FKSG73	440888			ACTR3B pseudogene 2
100506124	0.0330168	0.000324805	down	2.24661	-2.24661	-1.16775	LOC100506124		100506124			uncharacterized LOC100506124
102465499	0.0330168	0.000324805	down	2.24661	-2.24661	-1.16775	MIR6831	hsa-mir-6831	102465499	ENSG00000283717		microRNA 6831
100874147	0.0330168	0.000324805	down	2.24661	-2.24661	-1.16775	LINC00366		100874147			long intergenic non-protein coding RNA 366
388007	0.0330168	0.000324805	down	2.24661	-2.24661	-1.16775	SERPINA13P	SERPINA13|UNQ6121	388007	ENSG00000187483		serpin family A member 13, pseudogene
8836	0.1375	0.00838938	down	2.24521	-2.24521	-1.16685	GGH	GH	8836	ENSG00000137563	GO:0005576|GO:0005615|GO:0005634|GO:0005829|GO:0006508|GO:0006541|GO:0008238|GO:0008242|GO:0010043|GO:0032868|GO:0034722|GO:0035578|GO:0035580|GO:0042470|GO:0042493|GO:0043312|GO:0045471|GO:0070062|GO:1904724	gamma-glutamyl hydrolase
29028	0.19451	0.0235834	down	2.24203	-2.24203	-1.1648	ATAD2	ANCCA|CT137|PRO2000	29028	ENSG00000156802	GO:0003682|GO:0005524|GO:0005634|GO:0005654|GO:0006325|GO:0006351|GO:0006357|GO:0016887|GO:0031936|GO:0042393|GO:0045893|GO:0045944|GO:0070062	ATPase family, AAA domain containing 2
65059	0.129733	0.00714819	down	2.24014	-2.24014	-1.16359	RAPH1	ALS2CR18|ALS2CR9|LPD|PREL-2|PREL2|RMO1|RalGDS/AF-6	65059	ENSG00000173166	GO:0005515|GO:0005829|GO:0005856|GO:0005886|GO:0007165|GO:0016604|GO:0030027|GO:0030175|GO:0048675	Ras association (RalGDS/AF-6) and pleckstrin homology domains 1
23421	0.157519	0.0123342	down	2.23695	-2.23695	-1.16153	ITGB3BP	CENP-R|CENPR|HSU37139|NRIF3|TAP20	23421	ENSG00000142856	GO:0000777|GO:0004871|GO:0005515|GO:0005634|GO:0005654|GO:0005737|GO:0005829|GO:0006351|GO:0006355|GO:0006915|GO:0007062|GO:0007155|GO:0007165|GO:0008022|GO:0016020|GO:0034080|GO:0043065|GO:0051301	integrin subunit beta 3 binding protein
2986	0.158036	0.0124447	down	2.23629	-2.23629	-1.16111	GUCY2F	CYGF|GC-F|GUC2DL|GUC2F|RETGC-2|ROS-GC2	2986	ENSG00000101890	GO:0004016|GO:0004383|GO:0004672|GO:0004872|GO:0005524|GO:0005525|GO:0005640|GO:0005887|GO:0006182|GO:0006468|GO:0007165|GO:0007168|GO:0007601|GO:0008074|GO:0022400|GO:0035556|GO:0042803|GO:0046982|GO:0050908|GO:0097381	guanylate cyclase 2F, retinal
85026	0.216051	0.0310816	down	2.23352	-2.23352	-1.15932	ARRDC1-AS1	C9orf37	85026	ENSG00000203993		ARRDC1 antisense RNA 1
84706	0.0852751	0.00232675	down	2.23126	-2.23126	-1.15786	GPT2	ALT2|GPT 2|MRT49	84706	ENSG00000166123	GO:0004021|GO:0005759|GO:0006103|GO:0008652|GO:0030170|GO:0042851|GO:0042853	glutamic--pyruvic transaminase 2
729633	0.133611	0.00773114	down	2.22904	-2.22904	-1.15642	MRS2P2		729633			MRS2 pseudogene 2
79660	0.255664	0.0470379	down	2.22762	-2.22762	-1.1555	PPP1R3B	GL|PPP1R4|PTG	79660	ENSG00000173281	GO:0000164|GO:0004721|GO:0005977|GO:0005979|GO:0005981|GO:0006470|GO:0019888|GO:0019899|GO:0042587|GO:0043231|GO:0050790	protein phosphatase 1 regulatory subunit 3B
83596	0.216144	0.0311836	down	2.22544	-2.22544	-1.15409	BCL2L12		83596	ENSG00000126453	GO:0002039|GO:0005634|GO:0006915|GO:0016020|GO:0045944|GO:1902166|GO:1990001|GO:2000773	BCL2 like 12
10198	0.121431	0.00576221	down	2.22301	-2.22301	-1.15251	MPHOSPH9	MPP-9|MPP9	10198	ENSG00000051825	GO:0000139|GO:0005794|GO:0005814|GO:0016020	M-phase phosphoprotein 9
4111	0.140181	0.00879928	down	2.22271	-2.22271	-1.15232	MAGEA12	CT1.12|MAGE12	4111	ENSG00000213401	GO:0003674|GO:0005575|GO:0008150	MAGE family member A12
64061	0.228763	0.0360428	down	2.22162	-2.22162	-1.15161	TSPYL2	CDA1|CINAP|CTCL|DENTT|HRIHFB2216|NP79|SE204|TSPX	64061	ENSG00000184205	GO:0000182|GO:0005515|GO:0005634|GO:0005654|GO:0005730|GO:0005737|GO:0006334|GO:0006351|GO:0006355|GO:0007049|GO:0008156|GO:0009966|GO:0016569|GO:0030308|GO:0036498|GO:0045786|GO:0045859	TSPY like 2
29950	0.257683	0.0484899	down	2.22129	-2.22129	-1.1514	SERTAD1	SEI1|TRIP-Br1	29950	ENSG00000197019	GO:0000079|GO:0005515|GO:0005634|GO:0005737|GO:0006351|GO:0008284|GO:0045944	SERTA domain containing 1
196383	0.210461	0.0291177	down	2.21928	-2.21928	-1.15009	RILPL2	RLP2	196383	ENSG00000150977	GO:0003382|GO:0005737|GO:0005813|GO:0005829|GO:0005929|GO:0016020|GO:0031267|GO:0036064|GO:0042802|GO:0046983|GO:0051959|GO:0060271|GO:0070062|GO:1903445	Rab interacting lysosomal protein like 2
100507428	0.187831	0.021453	down	2.21689	-2.21689	-1.14854	LINC00458	LncRNA-ES3	100507428	ENSG00000234787		long intergenic non-protein coding RNA 458
9353	0.101439	0.00353847	down	2.21487	-2.21487	-1.14722	SLIT2	SLIL3|Slit-2	9353	ENSG00000145147	GO:0001657|GO:0001933|GO:0002042|GO:0002689|GO:0005095|GO:0005509|GO:0005515|GO:0005576|GO:0005615|GO:0005737|GO:0005886|GO:0007411|GO:0008045|GO:0008201|GO:0010593|GO:0010596|GO:0014912|GO:0016020|GO:0021834|GO:0021836|GO:0021972|GO:0030308|GO:0030336|GO:0030837|GO:0031290|GO:0032870|GO:0034260|GO:0035385|GO:0042802|GO:0042803|GO:0043065|GO:0043116|GO:0043237|GO:0043394|GO:0048495|GO:0048754|GO:…	slit guidance ligand 2
54874	0.0476631	0.000671069	down	2.21439	-2.21439	-1.14691	FNBP1L	C1orf39|TOCA1	54874	ENSG00000137942	GO:0005515|GO:0005737|GO:0005829|GO:0005856|GO:0005886|GO:0005938|GO:0006900|GO:0006914|GO:0008289|GO:0010324|GO:0016050|GO:0030050|GO:0031410|GO:0045296|GO:0051020|GO:0051491|GO:0060271|GO:0061024|GO:0070062|GO:0072583|GO:0097320	formin binding protein 1 like
10855	0.142959	0.00926307	down	2.21399	-2.21399	-1.14665	HPSE	HPA|HPA1|HPR1|HPSE1|HSE1	10855	ENSG00000173083	GO:0004566|GO:0005515|GO:0005576|GO:0005578|GO:0005634|GO:0005654|GO:0005764|GO:0005765|GO:0006027|GO:0006029|GO:0007160|GO:0010575|GO:0030194|GO:0030200|GO:0030305|GO:0033690|GO:0035580|GO:0043202|GO:0043231|GO:0043312|GO:0045121|GO:0045545|GO:0046983|GO:0051797|GO:0051798|GO:0051897|GO:0060055|GO:0061042	heparanase
642612	0.0366818	0.00040489	down	2.2135	-2.2135	-1.14633	TRIM49C	TRIM49L2	642612	ENSG00000204449	GO:0005622|GO:0008270	tripartite motif containing 49C
100507602	0.224723	0.034439	down	2.20843	-2.20843	-1.14302	TRIM52-AS1		100507602	ENSG00000248275		TRIM52 antisense RNA 1 (head to head)
1978	0.151434	0.0110539	down	2.20821	-2.20821	-1.14288	EIF4EBP1	4E-BP1|4EBP1|BP-1|PHAS-I	1978	ENSG00000187840	GO:0000082|GO:0002192|GO:0002931|GO:0005515|GO:0005634|GO:0005829|GO:0008190|GO:0008286|GO:0030324|GO:0030371|GO:0031333|GO:0031929|GO:0043234|GO:0045471|GO:0045931|GO:0045947|GO:0051721|GO:0071456|GO:0071549|GO:1990928	eukaryotic translation initiation factor 4E binding protein 1
51631	0.156143	0.0120266	down	2.20725	-2.20725	-1.14225	LUC7L2	CGI-59|CGI-74|LUC7B2	51631	ENSG00000146963	GO:0003723|GO:0003729|GO:0005515|GO:0005685|GO:0006376|GO:0016607|GO:0019899|GO:0071004	LUC7 like 2, pre-mRNA splicing factor
348235	0.206608	0.0278805	down	2.20284	-2.20284	-1.13937	SKA2	FAM33A	348235	ENSG00000182628	GO:0000278|GO:0000940|GO:0005515|GO:0005829|GO:0005876|GO:0007059|GO:0007062|GO:0008017|GO:0031110|GO:0051301	spindle and kinetochore associated complex subunit 2
10413	0.0428112	0.00054363	down	2.20172	-2.20172	-1.13863	YAP1	COB1|YAP|YAP2|YAP65|YKI	10413	ENSG00000137693	GO:0000902|GO:0000979|GO:0001076|GO:0001570|GO:0003143|GO:0003682|GO:0003713|GO:0003714|GO:0005515|GO:0005634|GO:0005654|GO:0005737|GO:0005829|GO:0006367|GO:0006461|GO:0006974|GO:0008022|GO:0008283|GO:0008284|GO:0010837|GO:0016020|GO:0030216|GO:0030857|GO:0030903|GO:0033613|GO:0035019|GO:0035329|GO:0044212|GO:0045893|GO:0045944|GO:0046622|GO:0046982|GO:0048339|GO:0048368|GO:0050767|GO:0060242|GO:…	Yes associated protein 1
55215	0.161349	0.0132952	down	2.19692	-2.19692	-1.13548	FANCI	KIAA1794	55215	ENSG00000140525	GO:0003677|GO:0005515|GO:0005654|GO:0005829|GO:0007095|GO:0016020|GO:0031398|GO:0036297|GO:0070182	Fanconi anemia complementation group I
2886	0.132245	0.00754193	down	2.19581	-2.19581	-1.13475	GRB7		2886	ENSG00000141738	GO:0003723|GO:0005070|GO:0005515|GO:0005829|GO:0005886|GO:0005925|GO:0007173|GO:0007411|GO:0009967|GO:0010494|GO:0017148|GO:0019901|GO:0030335|GO:0034063|GO:0035091|GO:0038128|GO:0042802|GO:0042995|GO:0050900	growth factor receptor bound protein 7
55766	0.0344879	0.00035484	down	2.19102	-2.19102	-1.13161	H2AFJ	H2AJ	55766	ENSG00000246705	GO:0000786|GO:0000790|GO:0003674|GO:0003677|GO:0006342|GO:0008150|GO:0046982|GO:0070062	H2A histone family member J
23564	0.0435119	0.000565497	down	2.19051	-2.19051	-1.13127	DDAH2	DDAH|DDAHII|G6a|HEL-S-277|NG30	23564	ENSG00000213722	GO:0000052|GO:0003824|GO:0005515|GO:0005739|GO:0005815|GO:0005829|GO:0006527|GO:0006809|GO:0007263|GO:0016403|GO:0016597|GO:0043066|GO:0045429|GO:0050999|GO:0070062	dimethylarginine dimethylaminohydrolase 2
3150	0.0687853	0.00135432	down	2.1884	-2.1884	-1.12988	HMGN1	HMG14	3150	ENSG00000205581	GO:0000785|GO:0003677|GO:0005634|GO:0005654|GO:0005737|GO:0006283|GO:0031492|GO:0032786	high mobility group nucleosome binding domain 1
5424	0.197425	0.0243911	down	2.18702	-2.18702	-1.12896	POLD1	CDC2|CRCS10|MDPL|POLD	5424	ENSG00000062822	GO:0000109|GO:0000166|GO:0000722|GO:0000723|GO:0000731|GO:0000784|GO:0003677|GO:0003682|GO:0003684|GO:0003887|GO:0005515|GO:0005634|GO:0005654|GO:0005829|GO:0006260|GO:0006266|GO:0006281|GO:0006283|GO:0006287|GO:0006296|GO:0006297|GO:0006298|GO:0008296|GO:0009411|GO:0016020|GO:0016235|GO:0019985|GO:0033683|GO:0034644|GO:0042769|GO:0043625|GO:0045004|GO:0046872|GO:0051539|GO:0055089	DNA polymerase delta 1, catalytic subunit
29781	0.191465	0.0226695	down	2.18699	-2.18699	-1.12895	NCAPH2	CAPH2	29781	ENSG00000025770	GO:0005515|GO:0005634|GO:0005654|GO:0005694|GO:0016020|GO:0030054|GO:0030261|GO:0045171	non-SMC condensin II complex subunit H2
3882	0.0771946	0.00174964	down	2.18629	-2.18629	-1.12849	KRT32	HA2|HKA2|KRTHA2|hHa2	3882	ENSG00000108759	GO:0005198|GO:0005829|GO:0005882|GO:0008544|GO:0031424|GO:0070062|GO:0070268	keratin 32
5550	0.0276326	0.000231464	down	2.18386	-2.18386	-1.12688	PREP	PE|PEP	5550	ENSG00000085377	GO:0004252|GO:0005515|GO:0005634|GO:0005737|GO:0005829|GO:0006508|GO:0008236|GO:0016020|GO:0070008	prolyl endopeptidase
51003	0.254423	0.0465385	down	2.18384	-2.18384	-1.12687	MED31	3110004H13Rik|CGI-125|Soh1	51003	ENSG00000108590	GO:0000151|GO:0001104|GO:0003713|GO:0005515|GO:0005654|GO:0006357|GO:0006367|GO:0016567|GO:0016592|GO:0048147|GO:0060173|GO:0061630|GO:0070847	mediator complex subunit 31
90417	0.121431	0.0057397	down	2.18217	-2.18217	-1.12576	KNSTRN	C15orf23|HSD11|SKAP|TRAF4AF1	90417	ENSG00000128944	GO:0000070|GO:0000776|GO:0000777|GO:0000922|GO:0005515|GO:0005634|GO:0005829|GO:0007051|GO:0007059|GO:0015630|GO:0035371|GO:0051301|GO:0051988|GO:0072686	kinetochore localized astrin/SPAG5 binding protein
3868	0.0160456	0.000111468	down	2.18173	-2.18173	-1.12547	KRT16	CK16|FNEPPK|K16|K1CP|KRT16A|NEPPK|PC1	3868	ENSG00000186832	GO:0002009|GO:0005200|GO:0005515|GO:0005634|GO:0005829|GO:0005856|GO:0005882|GO:0006954|GO:0007010|GO:0007568|GO:0008283|GO:0008544|GO:0030216|GO:0030336|GO:0031424|GO:0042633|GO:0045087|GO:0045104|GO:0051546|GO:0061436|GO:0070062|GO:0070268	keratin 16
2582	0.0930908	0.002949	down	2.18143	-2.18143	-1.12527	GALE	SDR1E1	2582	ENSG00000117308	GO:0003974|GO:0003978|GO:0005829|GO:0019388|GO:0042802|GO:0042803|GO:0070062	UDP-galactose-4-epimerase
28227.chrX	0.187014	0.0209404	down	2.17939	-2.17939	-1.12392	PPP2R3B	NYREN8|PPP2R3L|PPP2R3LY|PR48|PR70	28227	ENSG00000167393	GO:0000159|GO:0004721|GO:0004722|GO:0005509|GO:0005515|GO:0005634|GO:0005654|GO:0006470|GO:0007050|GO:0019888|GO:0050790	protein phosphatase 2 regulatory subunit B''beta
79665	0.184711	0.0199964	down	2.17694	-2.17694	-1.1223	DHX40	ARG147|DDX40|PAD	79665	ENSG00000108406	GO:0000398|GO:0003676|GO:0004004|GO:0005524|GO:0005681|GO:0005737	DEAH-box helicase 40
65993	0.169574	0.015363	down	2.17268	-2.17268	-1.11948	MRPS34	MRP-S12|MRP-S34|MRPS12	65993	ENSG00000074071	GO:0003735|GO:0005739|GO:0005743|GO:0005840|GO:0032543|GO:0070125|GO:0070126	mitochondrial ribosomal protein S34
79801	0.255855	0.047121	down	2.16946	-2.16946	-1.11734	SHCBP1	PAL	79801	ENSG00000171241	GO:0005515|GO:0005737|GO:0005819|GO:0008543|GO:0030496|GO:0042169|GO:2000177	SHC binding and spindle associated 1
81706	0.102414	0.00360281	down	2.16766	-2.16766	-1.11614	PPP1R14C	CPI17-like|KEPI|NY-BR-81	81706	ENSG00000198729	GO:0004865|GO:0005737|GO:0016020|GO:0042325|GO:0043086	protein phosphatase 1 regulatory inhibitor subunit 14C
254863	0.156494	0.0120877	down	2.16656	-2.16656	-1.11541	TMEM256	C17orf61	254863	ENSG00000205544	GO:0003674|GO:0008150|GO:0016021|GO:0070062	transmembrane protein 256
677802	0.106694	0.00405676	down	2.16582	-2.16582	-1.11491	SNORA14B	ACA14b	677802	ENSG00000207181		small nucleolar RNA, H/ACA box 14B
57189	0.139462	0.00868492	down	2.16546	-2.16546	-1.11467	KIAA1147	LCHN|PRO2561	57189	ENSG00000257093	GO:0005737|GO:0051179	KIAA1147
7718	0.213452	0.0298828	down	2.16545	-2.16545	-1.11467	ZNF165	CT53|LD65|ZSCAN7	7718	ENSG00000197279	GO:0003677|GO:0003700|GO:0005515|GO:0005634|GO:0006351|GO:0006355|GO:0046872	zinc finger protein 165
3667	0.179591	0.0175782	down	2.16253	-2.16253	-1.11272	IRS1	HIRS-1	3667	ENSG00000169047	GO:0000165|GO:0001784|GO:0004871|GO:0005068|GO:0005080|GO:0005088|GO:0005158|GO:0005159|GO:0005515|GO:0005634|GO:0005737|GO:0005829|GO:0005886|GO:0005899|GO:0005901|GO:0007165|GO:0008284|GO:0008286|GO:0010907|GO:0014065|GO:0014066|GO:0016303|GO:0032000|GO:0032868|GO:0032869|GO:0036092|GO:0042169|GO:0042593|GO:0043231|GO:0043434|GO:0043547|GO:0043548|GO:0043552|GO:0045725|GO:0046326|GO:0046627|GO:…	insulin receptor substrate 1
619571	0.253854	0.0463375	down	2.16151	-2.16151	-1.11204	SNORD96A	U96A	619571	ENSG00000272296		small nucleolar RNA, C/D box 96A
1063	0.215418	0.0308643	down	2.16123	-2.16123	-1.11185	CENPF	CENF|CILD31|PRO1779|STROMS|hcp-1	1063	ENSG00000117724	GO:0000278|GO:0000775|GO:0000776|GO:0000785|GO:0000922|GO:0000940|GO:0001822|GO:0003682|GO:0005515|GO:0005634|GO:0005635|GO:0005654|GO:0005737|GO:0005813|GO:0005819|GO:0005829|GO:0005930|GO:0007059|GO:0007062|GO:0007094|GO:0007517|GO:0008022|GO:0008134|GO:0008283|GO:0010389|GO:0015031|GO:0016202|GO:0016363|GO:0021591|GO:0030154|GO:0030496|GO:0036064|GO:0042493|GO:0042803|GO:0045120|GO:0045892|GO:…	centromere protein F
55295	0.250638	0.0447325	down	2.15587	-2.15587	-1.10827	KLHL26		55295	ENSG00000167487	GO:0004842|GO:0005737|GO:0007286|GO:0008584|GO:0009566|GO:0016567|GO:0031463	kelch like family member 26
128239	0.0837763	0.00217002	down	2.15376	-2.15376	-1.10686	IQGAP3		128239	ENSG00000183856	GO:0000082|GO:0000187|GO:0005516|GO:0005829|GO:0005911|GO:0007265|GO:0008361|GO:0010628|GO:0010629|GO:0016328|GO:0017048|GO:0033601|GO:0043087|GO:0070371|GO:0070856|GO:0071310	IQ motif containing GTPase activating protein 3
5865	0.206282	0.0277161	down	2.153	-2.153	-1.10635	RAB3B		5865	ENSG00000169213	GO:0003924|GO:0005515|GO:0005525|GO:0005737|GO:0005829|GO:0005886|GO:0008021|GO:0015031|GO:0017157|GO:0018125|GO:0019003|GO:0019882|GO:0030141|GO:0030742|GO:0031489|GO:0031982|GO:0048471|GO:0051586|GO:0070062|GO:0097494	RAB3B, member RAS oncogene family
8227.chrX	0.252088	0.0453516	down	2.14953	-2.14953	-1.10402	AKAP17A	721P|AKAP-17A|CCDC133|CXYorf3|DXYS155E|PRKA17A|SFRS17A|XE7|XE7Y	8227	ENSG00000197976	GO:0003723|GO:0005515|GO:0005634|GO:0005681|GO:0005829|GO:0006355|GO:0006397|GO:0007165|GO:0008380|GO:0016607|GO:0042113|GO:0043484|GO:0051018	A-kinase anchoring protein 17A
1969	0.191465	0.0226706	down	2.14933	-2.14933	-1.10389	EPHA2	ARCC2|CTPA|CTPP1|CTRCT6|ECK	1969	ENSG00000142627	GO:0001501|GO:0001570|GO:0001649|GO:0002043|GO:0004714|GO:0005003|GO:0005515|GO:0005524|GO:0005622|GO:0005886|GO:0005887|GO:0005925|GO:0006954|GO:0007155|GO:0007275|GO:0008630|GO:0009986|GO:0010591|GO:0014028|GO:0016032|GO:0016477|GO:0016525|GO:0018108|GO:0021915|GO:0030027|GO:0030182|GO:0030216|GO:0030316|GO:0031256|GO:0031258|GO:0032587|GO:0032682|GO:0033598|GO:0033628|GO:0036342|GO:0043491|GO:…	EPH receptor A2
26224	0.205484	0.0274727	down	2.1427	-2.1427	-1.09943	FBXL3	FBL3|FBL3A|FBXL3A	26224	ENSG00000005812	GO:0000151|GO:0000209|GO:0004842|GO:0005515|GO:0005634|GO:0005829|GO:0016567|GO:0016604|GO:0019005|GO:0031146|GO:0031648|GO:0042752|GO:0043153|GO:0043687|GO:0048511	F-box and leucine rich repeat protein 3
8739	0.0438664	0.000574064	down	2.14219	-2.14219	-1.09909	HRK	DP5|HARAKIRI	8739	ENSG00000135116	GO:0005515|GO:0005739|GO:0006915|GO:0016021|GO:0032464|GO:0043065|GO:0090200	harakiri, BCL2 interacting protein
10038	0.235041	0.0385219	down	2.14183	-2.14183	-1.09884	PARP2	ADPRT2|ADPRTL2|ADPRTL3|ARTD2|PARP-2|pADPRT-2	10038	ENSG00000129484	GO:0003677|GO:0003910|GO:0003950|GO:0005515|GO:0005634|GO:0005654|GO:0005730|GO:0005737|GO:0006273|GO:0006281|GO:0006284|GO:0006471|GO:0018312|GO:0051103|GO:0097191|GO:1990404	poly(ADP-ribose) polymerase 2
672	0.186146	0.0207224	down	2.13856	-2.13856	-1.09664	BRCA1	BRCAI|BRCC1|BROVCA1|FANCS|IRIS|PNCA4|PPP1R53|PSCP|RNF53	672	ENSG00000012048	GO:0000151|GO:0000724|GO:0000729|GO:0000731|GO:0000732|GO:0000800|GO:0003677|GO:0003684|GO:0003713|GO:0003723|GO:0004842|GO:0005515|GO:0005634|GO:0005654|GO:0005694|GO:0005737|GO:0005886|GO:0006260|GO:0006301|GO:0006302|GO:0006303|GO:0006349|GO:0006351|GO:0006357|GO:0006359|GO:0006633|GO:0006915|GO:0006974|GO:0006978|GO:0007059|GO:0007098|GO:0008270|GO:0008274|GO:0008630|GO:0009048|GO:0010212|GO:…	BRCA1, DNA repair associated
5770	0.144573	0.00974136	down	2.13678	-2.13678	-1.09544	PTPN1	PTP1B	5770	ENSG00000196396	GO:0003723|GO:0004725|GO:0005158|GO:0005515|GO:0005769|GO:0005783|GO:0005829|GO:0005886|GO:0006470|GO:0006987|GO:0007257|GO:0008270|GO:0008286|GO:0009966|GO:0009968|GO:0019899|GO:0019901|GO:0030100|GO:0030948|GO:0030968|GO:0030971|GO:0031532|GO:0033157|GO:0035335|GO:0035791|GO:0036498|GO:0043407|GO:0045296|GO:0046627|GO:0046875|GO:0051721|GO:0060338|GO:0060397|GO:0061098|GO:0070373|GO:0097443|GO:…	protein tyrosine phosphatase, non-receptor type 1
409	0.153661	0.0114498	down	2.1332	-2.1332	-1.09302	ARRB2	ARB2|ARR2|BARR2	409	ENSG00000141480	GO:0001664|GO:0001933|GO:0002031|GO:0002032|GO:0002092|GO:0005102|GO:0005515|GO:0005634|GO:0005737|GO:0005829|GO:0005886|GO:0005905|GO:0006366|GO:0007179|GO:0007212|GO:0007420|GO:0007628|GO:0010628|GO:0014069|GO:0015031|GO:0016323|GO:0016567|GO:0016579|GO:0019899|GO:0019904|GO:0030139|GO:0030168|GO:0031397|GO:0031398|GO:0031410|GO:0031623|GO:0031625|GO:0031691|GO:0031692|GO:0031701|GO:0031702|GO:…	arrestin beta 2
9656	0.209814	0.0289251	down	2.13315	-2.13315	-1.09299	MDC1	NFBD1	9656	ENSG00000137337	GO:0005515|GO:0005634|GO:0005654|GO:0005694|GO:0005925|GO:0006303|GO:0008022|GO:0016604|GO:0031573|GO:0070975	mediator of DNA damage checkpoint 1
724087	0.216144	0.0311857	down	2.12992	-2.12992	-1.0908	LINC01545	CXorf31	724087	ENSG00000204904		long intergenic non-protein coding RNA 1545
259283	0.205204	0.0273266	down	2.12992	-2.12992	-1.0908	MDS2		259283	ENSG00000197880	GO:0005615	myelodysplastic syndrome 2 translocation associated
54466	0.205204	0.0273266	down	2.12992	-2.12992	-1.0908	SPIN2A	DXF34|SPIN2|TDRD25|dJ323P24.1	54466	ENSG00000147059	GO:0003674|GO:0005575|GO:0005654|GO:0005829|GO:0007049|GO:0007276|GO:0051726	spindlin family member 2A
100188893	0.160133	0.0130577	down	2.12968	-2.12968	-1.09064	TOMM6	OBTP|TOM6	100188893	ENSG00000214736	GO:0005739|GO:0005741|GO:0005742|GO:0015031|GO:0016236	translocase of outer mitochondrial membrane 6
1894	0.166557	0.0147015	down	2.128	-2.128	-1.0895	ECT2	ARHGEF31	1894	ENSG00000114346	GO:0000902|GO:0000910|GO:0004871|GO:0005085|GO:0005089|GO:0005096|GO:0005515|GO:0005634|GO:0005737|GO:0005829|GO:0005911|GO:0005923|GO:0015031|GO:0017048|GO:0030496|GO:0032147|GO:0032154|GO:0032467|GO:0035023|GO:0035556|GO:0042307|GO:0042803|GO:0043065|GO:0043123|GO:0043547|GO:0045666|GO:0045859|GO:0051056|GO:0051260|GO:0051988|GO:0070301|GO:0070830|GO:0071277|GO:0071479|GO:0072686|GO:0090630|GO:…	epithelial cell transforming 2
1382	0.197985	0.0244891	down	2.12393	-2.12393	-1.08674	CRABP2	CRABP-II|RBP6	1382	ENSG00000143320	GO:0001972|GO:0002138|GO:0005215|GO:0005501|GO:0005515|GO:0005654|GO:0005783|GO:0005829|GO:0006355|GO:0006810|GO:0007165|GO:0008544|GO:0016918|GO:0019841|GO:0035115|GO:0048385|GO:0048672|GO:0070062	cellular retinoic acid binding protein 2
10501	0.214624	0.0305761	down	2.12332	-2.12332	-1.08632	SEMA6B	SEM-SEMA-Y|SEMA-VIB|SEMAN|semaZ	10501	ENSG00000167680	GO:0005886|GO:0007399|GO:0016021|GO:0030154|GO:0030215	semaphorin 6B
63931	0.228973	0.0362207	down	2.12107	-2.12107	-1.08479	MRPS14	DJ262D12.2|HSMRPS14|MRP-S14|S14mt	63931	ENSG00000120333	GO:0003723|GO:0003735|GO:0005743|GO:0005761|GO:0005763|GO:0006412|GO:0070125|GO:0070126	mitochondrial ribosomal protein S14
6189	0.117446	0.00517381	down	2.12026	-2.12026	-1.08424	RPS3A	FTE1|MFTL|S3A	6189	ENSG00000145425	GO:0000184|GO:0003723|GO:0003735|GO:0005515|GO:0005634|GO:0005654|GO:0005730|GO:0005737|GO:0005783|GO:0005829|GO:0005925|GO:0006364|GO:0006412|GO:0006413|GO:0006614|GO:0019083|GO:0022627|GO:0030154|GO:0030529|GO:0031012|GO:0043066|GO:0048027|GO:0070062	ribosomal protein S3A
9761	0.112314	0.00461216	down	2.11752	-2.11752	-1.08237	MLEC	KIAA0152	9761	ENSG00000110917	GO:0005783|GO:0005789|GO:0005886|GO:0005975|GO:0006457|GO:0016020|GO:0016021|GO:0019899|GO:0030246|GO:0035579|GO:0043312	malectin
54187	0.206752	0.0279673	down	2.11536	-2.11536	-1.08091	NANS	HEL-S-100|SAS|SEMDCG|SEMDG	54187	ENSG00000095380	GO:0005737|GO:0005829|GO:0006055|GO:0008781|GO:0016051|GO:0047444|GO:0050462|GO:0070062	N-acetylneuraminate synthase
51715	0.16915	0.0152092	down	2.1125	-2.1125	-1.07895	RAB23	HSPC137	51715	ENSG00000112210	GO:0000045|GO:0003924|GO:0005515|GO:0005525|GO:0005737|GO:0005776|GO:0005813|GO:0005829|GO:0005886|GO:0006968|GO:0010008|GO:0015031|GO:0030054|GO:0030670|GO:0042992|GO:0045335|GO:0060271|GO:0070062|GO:0097094	RAB23, member RAS oncogene family
8045	0.128151	0.00681287	down	2.11167	-2.11167	-1.07838	RASSF7	C11orf13|HRAS1|HRC1	8045	ENSG00000099849	GO:0005515|GO:0005737|GO:0005815|GO:0006915|GO:0007165|GO:0070507	Ras association domain family member 7
200933	0.0330168	0.000311307	down	2.11138	-2.11138	-1.07818	FBXO45	Fbx45	200933	ENSG00000174013	GO:0001764|GO:0005515|GO:0006974|GO:0014069|GO:0016567|GO:0021799|GO:0021800|GO:0021957|GO:0021960|GO:0030054|GO:0042734|GO:0042787|GO:0043161|GO:0045211|GO:0060386	F-box protein 45
7702	0.12035	0.00554853	down	2.11128	-2.11128	-1.07811	ZNF143	SBF|STAF|pHZ-1	7702	ENSG00000166478	GO:0000978|GO:0001077|GO:0005515|GO:0005654|GO:0006357|GO:0006359|GO:0006366|GO:0006383|GO:0042795|GO:0045944|GO:0046872	zinc finger protein 143
26524	0.241126	0.0407498	down	2.11113	-2.11113	-1.07801	LATS2	KPM	26524	ENSG00000150457	GO:0000082|GO:0000922|GO:0001827|GO:0001828|GO:0004674|GO:0005515|GO:0005524|GO:0005634|GO:0005815|GO:0005829|GO:0006468|GO:0009755|GO:0018105|GO:0030216|GO:0034613|GO:0035329|GO:0035556|GO:0043065|GO:0045736|GO:0046620|GO:0046872|GO:0051301|GO:0090090	large tumor suppressor kinase 2
150381	0.219882	0.0325855	down	2.10981	-2.10981	-1.07711	PRR34-AS1		150381			PRR34 antisense RNA 1
9318	0.206548	0.0277945	down	2.10233	-2.10233	-1.07199	COPS2	ALIEN|CSN2|SGN2|TRIP15	9318	ENSG00000166200	GO:0000122|GO:0000338|GO:0000715|GO:0003714|GO:0004871|GO:0005515|GO:0005654|GO:0005737|GO:0005829|GO:0006283|GO:0006366|GO:0007165|GO:0008180|GO:0008283|GO:0022008|GO:0030182|GO:0035914|GO:0043687|GO:0045892|GO:1903507	COP9 signalosome subunit 2
26286	0.0458258	0.00061789	down	2.10216	-2.10216	-1.07187	ARFGAP3	ARFGAP1	26286	ENSG00000242247	GO:0000139|GO:0005096|GO:0005515|GO:0005794|GO:0005829|GO:0006886|GO:0006888|GO:0006890|GO:0008565|GO:0009306|GO:0016020|GO:0016192|GO:0043547|GO:0046872	ADP ribosylation factor GTPase activating protein 3
57590	0.142959	0.00932656	down	2.10108	-2.10108	-1.07113	WDFY1	FENS-1|WDF1|ZFYVE17	57590	ENSG00000085449	GO:0005515|GO:0005545|GO:0005634|GO:0005769|GO:0005829|GO:0008150|GO:0008270|GO:0034141|GO:0034145	WD repeat and FYVE domain containing 1
767558	0.129667	0.00709967	down	2.10082	-2.10082	-1.07095	LUZP6	MPD6|MTPNUT	767558	ENSG00000267697		leucine zipper protein 6
136319	0.129667	0.00709967	down	2.10082	-2.10082	-1.07095	MTPN	GCDP|V-1	136319	ENSG00000105887	GO:0005634|GO:0005829|GO:0006417|GO:0006584|GO:0008290|GO:0010557|GO:0010613|GO:0016049|GO:0016202|GO:0021707|GO:0030182|GO:0030307|GO:0030424|GO:0043403|GO:0043565|GO:0048471|GO:0051092|GO:0051146|GO:0051247|GO:0070062|GO:0071260|GO:2000812	myotrophin
10630	0.166726	0.014739	down	2.10048	-2.10048	-1.07072	PDPN	AGGRUS|GP36|GP40|Gp38|HT1A-1|OTS8|PA2.26|T1A|T1A-2|T1A2|TI1A	10630	ENSG00000162493	GO:0000902|GO:0001726|GO:0001946|GO:0005102|GO:0005372|GO:0005515|GO:0005886|GO:0005887|GO:0006693|GO:0006833|GO:0006865|GO:0007165|GO:0008283|GO:0008360|GO:0008517|GO:0009897|GO:0015171|GO:0015250|GO:0015884|GO:0016337|GO:0030027|GO:0030168|GO:0030175|GO:0030324|GO:0031258|GO:0031527|GO:0031528|GO:0032587|GO:0048286|GO:0051272|GO:2000045	podoplanin
7533	0.223682	0.0338694	down	2.09727	-2.09727	-1.06851	YWHAH	YWHA1	7533	ENSG00000128245	GO:0002028|GO:0003779|GO:0005159|GO:0005515|GO:0005737|GO:0005739|GO:0005829|GO:0005886|GO:0006713|GO:0006886|GO:0014704|GO:0017080|GO:0019899|GO:0019904|GO:0021762|GO:0030659|GO:0035259|GO:0042921|GO:0044325|GO:0045664|GO:0045893|GO:0046982|GO:0048167|GO:0050774|GO:0061024|GO:0070062|GO:0086010|GO:1900740|GO:2000649	tyrosine 3-monooxygenase/tryptophan 5-monooxygenase activation protein eta
100132074	0.127621	0.00668949	down	2.09512	-2.09512	-1.06703	FOXO6		100132074		GO:0000981|GO:0005515|GO:0005634|GO:0005737|GO:0006351|GO:0006357|GO:0043565|GO:0060999	forkhead box O6
9754	0.126366	0.00644947	down	2.09371	-2.09371	-1.06606	STARD8	ARHGAP38|DLC3|STARTGAP3	9754	ENSG00000130052	GO:0005096|GO:0005829|GO:0005925|GO:0007165|GO:0008289|GO:0043547|GO:0051056	StAR related lipid transfer domain containing 8
23339	0.156143	0.0120419	down	2.09198	-2.09198	-1.06487	VPS39	TLP|VAM6|hVam6p	23339	ENSG00000166887	GO:0005765|GO:0006886|GO:0006914|GO:0008333|GO:0030123|GO:0030897|GO:0031902|GO:0034058|GO:0097576|GO:1902774|GO:1990126	VPS39, HOPS complex subunit
100874118	0.0662107	0.00124515	down	2.08455	-2.08455	-1.05973	DDX26B-AS1	DDX26B-AS1	100874118	ENSG00000225235		INTS6L antisense RNA 1
3151	0.172186	0.0159521	down	2.08268	-2.08268	-1.05844	HMGN2	HMG17	3151	ENSG00000198830	GO:0000785|GO:0003723|GO:0005515|GO:0005615|GO:0005634|GO:0005737|GO:0031492|GO:0031640|GO:0061844	high mobility group nucleosomal binding domain 2
29899	0.0786652	0.00180334	down	2.08266	-2.08266	-1.05843	GPSM2	CMCS|DFNB82|LGN|PINS	29899	ENSG00000121957	GO:0000132|GO:0000166|GO:0001965|GO:0005092|GO:0005515|GO:0005737|GO:0005829|GO:0005938|GO:0007052|GO:0007186|GO:0031291|GO:0042802|GO:0045177|GO:0050790|GO:0051661|GO:0060236|GO:0060487|GO:0070840|GO:0097431|GO:0099738|GO:1904778|GO:1905832	G protein signaling modulator 2
167227	0.194038	0.0234141	down	2.08076	-2.08076	-1.05711	DCP2	NUDT20	167227	ENSG00000172795	GO:0000184|GO:0000290|GO:0000932|GO:0004534|GO:0005515|GO:0005654|GO:0005829|GO:0006402|GO:0016442|GO:0016896|GO:0030054|GO:0030145|GO:0032211|GO:0043488|GO:0043928|GO:0050072|GO:0070034|GO:0071044|GO:0090503|GO:1904872	decapping mRNA 2
30811	0.227217	0.0354029	down	2.0784	-2.0784	-1.05547	HUNK		30811	ENSG00000142149	GO:0004674|GO:0005524|GO:0005634|GO:0005737|GO:0006468|GO:0007165|GO:0007275|GO:0035556	hormonally up-regulated Neu-associated kinase
27346	0.0913995	0.00277681	down	2.0751	-2.0751	-1.05318	TMEM97	MAC30	27346	ENSG00000109084	GO:0001558|GO:0005515|GO:0005764|GO:0005791|GO:0005829|GO:0005886|GO:0016021|GO:0031965|GO:0042632	transmembrane protein 97
7913	0.218705	0.0322668	down	2.07093	-2.07093	-1.05028	DEK	D6S231E	7913	ENSG00000124795	GO:0003677|GO:0003682|GO:0003723|GO:0005634|GO:0005654|GO:0006338|GO:0006357|GO:0006366|GO:0007165|GO:0016569|GO:0019079|GO:0042393|GO:0043292|GO:0045815|GO:2000779|GO:2001032	DEK proto-oncogene
9616	0.105918	0.0038859	down	2.0706	-2.0706	-1.05005	RNF7	CKBBP1|ROC2|SAG	9616	ENSG00000114125	GO:0005507|GO:0005515|GO:0005634|GO:0005654|GO:0005737|GO:0005829|GO:0008270|GO:0016567|GO:0019788|GO:0031466|GO:0043687|GO:0045116|GO:0051775|GO:0097602	ring finger protein 7
10678	0.103747	0.00372665	down	2.06944	-2.06944	-1.04924	B3GNT2	3-Gn-T1|3-Gn-T2|B3GN-T2|B3GNT|B3GNT-2|B3GNT1|BETA3GNT|BGNT2|BGnT-2|beta-1|beta3Gn-T1|beta3Gn-T2	10678	ENSG00000170340	GO:0000139|GO:0007411|GO:0007608|GO:0008499|GO:0008532|GO:0016021|GO:0016266|GO:0018146|GO:0030311|GO:0070062	UDP-GlcNAc:betaGal beta-1,3-N-acetylglucosaminyltransferase 2
200420	0.0797394	0.00186275	down	2.06845	-2.06845	-1.04855	ALMS1P1	ALMS1L|ALMS1P	200420	ENSG00000163016		ALMS1, centrosome and basal body associated protein pseudogene 1
440600	0.214731	0.0306709	down	2.06772	-2.06772	-1.04804	LOC440600		440600	ENSG00000227963		uncharacterized LOC440600
83955	0.135817	0.00820049	down	2.06713	-2.06713	-1.04763	NACAP1	FKSG17	83955	ENSG00000228224	GO:0005854	nascent polypeptide associated complex alpha subunit pseudogene 1
2584	0.183727	0.018946	down	2.0652	-2.0652	-1.04628	GALK1	GALK|GK1|HEL-S-19	2584	ENSG00000108479	GO:0004335|GO:0005524|GO:0005534|GO:0005737|GO:0005829|GO:0006012|GO:0016020|GO:0019388|GO:0019402|GO:0046835|GO:0061623|GO:0070062	galactokinase 1
5411	0.0805741	0.00193254	down	2.0652	-2.0652	-1.04628	PNN	DRS|DRSP|SDK3|memA	5411	ENSG00000100941	GO:0000398|GO:0003677|GO:0003723|GO:0005198|GO:0005882|GO:0005886|GO:0005911|GO:0006351|GO:0006355|GO:0007155|GO:0016020|GO:0016607|GO:0030057|GO:0035145|GO:0071013	pinin, desmosome associated protein
389152	0.22809	0.035701	down	2.06082	-2.06082	-1.04322	PRR23C		389152	ENSG00000233701		proline rich 23C
10572	0.183727	0.0190072	down	2.06058	-2.06058	-1.04305	SIVA1	CD27BP|SIVA|Siva-1|Siva-2	10572	ENSG00000184990	GO:0001618|GO:0005164|GO:0005175|GO:0005515|GO:0005654|GO:0005737|GO:0046718|GO:0046872|GO:0097191	SIVA1 apoptosis inducing factor
7112	0.156075	0.0120005	down	2.06048	-2.06048	-1.04298	TMPO	CMD1T|LAP2|LEMD4|PRO0868|TP	7112	ENSG00000120802	GO:0000785|GO:0003677|GO:0005521|GO:0005634|GO:0005635|GO:0006355|GO:0045296	thymopoietin
6429	0.117323	0.00509642	down	2.05943	-2.05943	-1.04225	SRSF4	SFRS4|SRP75	6429	ENSG00000116350	GO:0000375|GO:0000398|GO:0003723|GO:0005515|GO:0005634|GO:0005654|GO:0006369|GO:0006397|GO:0006405|GO:0006406|GO:0008380|GO:0016607|GO:0031124|GO:0032868|GO:0048025|GO:1990825	serine and arginine rich splicing factor 4
6949	0.21811	0.0319882	down	2.05787	-2.05787	-1.04115	TCOF1	MFD1|TCS|TCS1|treacle	6949	ENSG00000070814	GO:0001042|GO:0001501|GO:0001650|GO:0003723|GO:0005215|GO:0005515|GO:0005634|GO:0005730|GO:0005829|GO:0006417|GO:0006810|GO:0014029|GO:0014032|GO:0046982	treacle ribosome biogenesis factor 1
101926960	0.202688	0.026245	down	2.0577	-2.0577	-1.04103	LOC101926960		101926960			uncharacterized LOC101926960
26973	0.16333	0.0137253	down	2.05241	-2.05241	-1.03732	CHORDC1	CHP1	26973	ENSG00000110172	GO:0005515|GO:0005524|GO:0005575|GO:0008270|GO:0010824|GO:0043531|GO:0051879|GO:0061077|GO:1900034|GO:2000299	cysteine and histidine rich domain containing 1
1198	0.0805741	0.00191623	down	2.04996	-2.04996	-1.0356	CLK3	PHCLK3|PHCLK3/152	1198	ENSG00000179335	GO:0001669|GO:0003723|GO:0004674|GO:0004712|GO:0004713|GO:0005515|GO:0005524|GO:0005634|GO:0005654|GO:0006468|GO:0016020|GO:0016607|GO:0018108|GO:0042802|GO:0043484|GO:0045111|GO:0046777	CDC like kinase 3
246184	0.188122	0.0215524	down	2.04853	-2.04853	-1.03459	CDC26	ANAPC12|APC12|C9orf17	246184	ENSG00000176386	GO:0005515|GO:0005654|GO:0005680|GO:0005829|GO:0030071|GO:0031145|GO:0042787|GO:0043161|GO:0051301|GO:0051436|GO:0051437|GO:0051439|GO:0070979	cell division cycle 26 (control progression through mitosis and the G1 phase of the cell cycle)
10592	0.184694	0.0199044	down	2.04377	-2.04377	-1.03123	SMC2	CAP-E|CAPE|SMC-2|SMC2L1	10592	ENSG00000136824	GO:0000228|GO:0000793|GO:0000796|GO:0005515|GO:0005524|GO:0005634|GO:0005654|GO:0005730|GO:0005737|GO:0005829|GO:0007076|GO:0010032|GO:0045132|GO:0046982|GO:0051301|GO:0051383|GO:0070062	structural maintenance of chromosomes 2
2348	0.204141	0.0269823	down	2.0421	-2.0421	-1.03005	FOLR1	FBP|FOLR	2348	ENSG00000110195	GO:0000139|GO:0001947|GO:0003147|GO:0003253|GO:0004872|GO:0005542|GO:0005634|GO:0005768|GO:0005789|GO:0005886|GO:0005887|GO:0006888|GO:0006898|GO:0008144|GO:0008517|GO:0009986|GO:0012507|GO:0015884|GO:0016020|GO:0016323|GO:0016324|GO:0017015|GO:0030133|GO:0030136|GO:0031103|GO:0031362|GO:0031526|GO:0033116|GO:0046655|GO:0048208|GO:0051870|GO:0060828|GO:0061626|GO:0061713|GO:0061714|GO:0070062|GO:…	folate receptor 1
79017	0.206752	0.0279931	down	2.04098	-2.04098	-1.02927	GGCT	C7orf24|CRF21|GCTG|GGC	79017	ENSG00000006625	GO:0001836|GO:0003839|GO:0005829|GO:0006750|GO:0042803|GO:0070062	gamma-glutamylcyclotransferase
55270	0.14099	0.0088946	down	2.03839	-2.03839	-1.02743	NUDT15	MTH2|NUDT15D	55270	ENSG00000136159	GO:0000278|GO:0005515|GO:0005829|GO:0006195|GO:0006203|GO:0008413|GO:0017110|GO:0034656|GO:0035529|GO:0035539|GO:0042262|GO:0042738|GO:0046872|GO:0047429|GO:0061136|GO:1901292	nudix hydrolase 15
11284	0.183727	0.0195269	down	2.03774	-2.03774	-1.02697	PNKP	AOA4|EIEE10|MCSZ|PNK	11284	ENSG00000039650	GO:0000718|GO:0003684|GO:0003690|GO:0004519|GO:0005515|GO:0005524|GO:0005634|GO:0005654|GO:0005730|GO:0005739|GO:0006261|GO:0006281|GO:0006979|GO:0009314|GO:0016020|GO:0016311|GO:0017076|GO:0019201|GO:0032212|GO:0042769|GO:0046403|GO:0046404|GO:0046939|GO:0051973|GO:0090305|GO:0098504|GO:0098506|GO:1904355	polynucleotide kinase 3'-phosphatase
401172	0.216144	0.0311392	down	2.03734	-2.03734	-1.02668	LINC02145		401172	ENSG00000250490		long intergenic non-protein coding RNA 2145
26829	0.183638	0.0188379	down	2.03521	-2.03521	-1.02518	RNU5E-1	RNU5E|U5E	26829	ENSG00000199347		RNA, U5E small nuclear 1
56001	0.190423	0.0222819	down	2.03516	-2.03516	-1.02514	NXF2	CT39|TAPL-2|TCP11X2	56001	ENSG00000269405	GO:0003723|GO:0005515|GO:0005634|GO:0005654|GO:0005737|GO:0005829|GO:0006405|GO:0006406|GO:0007275|GO:0016973|GO:0042272|GO:0050658	nuclear RNA export factor 2
85415	0.163578	0.0138315	down	2.03301	-2.03301	-1.02362	RHPN2	P76RBE|RHOBP	85415	ENSG00000131941	GO:0005829|GO:0007165|GO:0048471	rhophilin Rho GTPase binding protein 2
10397	0.106694	0.00407496	down	2.0326	-2.0326	-1.02333	NDRG1	CAP43|CMT4D|DRG-1|DRG1|GC4|HMSNL|NDR1|NMSL|PROXY1|RIT42|RTP|TARG1|TDD5	10397	ENSG00000104419	GO:0005515|GO:0005634|GO:0005737|GO:0005813|GO:0005829|GO:0005874|GO:0005886|GO:0005913|GO:0008017|GO:0008285|GO:0010038|GO:0015630|GO:0017137|GO:0030330|GO:0032287|GO:0042981|GO:0043015|GO:0043209|GO:0045296|GO:0045576|GO:0048471|GO:0055038|GO:0070062|GO:0071456|GO:0090232	N-myc downstream regulated 1
26586	0.161349	0.0132911	down	2.03242	-2.03242	-1.0232	CKAP2	LB1|TMAP|se20-10	26586	ENSG00000136108	GO:0000281|GO:0000922|GO:0005813|GO:0005829|GO:0005881|GO:0006915|GO:0007026|GO:0015630|GO:0045944	cytoskeleton associated protein 2
258010	0.208498	0.0286403	down	2.03227	-2.03227	-1.02309	SVIP		258010	ENSG00000198168	GO:0000139|GO:0005515|GO:0005789|GO:0005886|GO:0010508|GO:0030667|GO:0030868|GO:0031225|GO:0031333|GO:0036513|GO:0043312|GO:0043621|GO:0051117|GO:0070062|GO:0070821|GO:1903061|GO:1903070|GO:1904153|GO:1904240	small VCP interacting protein
130617	0.185482	0.0201804	down	2.03062	-2.03062	-1.02192	ZFAND2B	AIRAPL	130617	ENSG00000158552	GO:0005515|GO:0005783|GO:0006616|GO:0008270	zinc finger AN1-type containing 2B
4783	0.153345	0.0113971	down	2.02681	-2.02681	-1.01921	NFIL3	E4BP4|IL3BP1|NF-IL3A|NFIL3A	4783	ENSG00000165030	GO:0000122|GO:0000977|GO:0000979|GO:0001078|GO:0003677|GO:0003700|GO:0003714|GO:0005515|GO:0005634|GO:0006366|GO:0006955|GO:0007623|GO:0010628|GO:0071353	nuclear factor, interleukin 3 regulated
9805	0.104857	0.00380203	down	2.02672	-2.02672	-1.01915	SCRN1	SES1	9805	ENSG00000136193	GO:0003674|GO:0005515|GO:0005634|GO:0005737|GO:0006508|GO:0006887|GO:0016805|GO:0031965	secernin 1
3559	0.214731	0.0306883	down	2.0235	-2.0235	-1.01685	IL2RA	CD25|IDDM10|IL2R|IMD41|TCGFR|p55	3559	ENSG00000134460	GO:0000165|GO:0002437|GO:0002664|GO:0004911|GO:0005088|GO:0005622|GO:0005886|GO:0006915|GO:0006924|GO:0006954|GO:0006955|GO:0007166|GO:0007219|GO:0008144|GO:0008283|GO:0009897|GO:0016021|GO:0019976|GO:0038110|GO:0042104|GO:0042130|GO:0043547|GO:0045582|GO:0046013|GO:0050687|GO:0050728|GO:0050777	interleukin 2 receptor subunit alpha
1490	0.133611	0.0077417	down	2.0217	-2.0217	-1.01557	CTGF	CCN2|HCS24|IGFBP8|NOV2	1490	ENSG00000118523	GO:0001502|GO:0001503|GO:0001525|GO:0001558|GO:0001894|GO:0001968|GO:0005178|GO:0005515|GO:0005520|GO:0005576|GO:0005578|GO:0005615|GO:0005794|GO:0005801|GO:0005829|GO:0005886|GO:0005938|GO:0006367|GO:0007160|GO:0007229|GO:0007568|GO:0008022|GO:0008083|GO:0008201|GO:0008284|GO:0008543|GO:0008544|GO:0009611|GO:0009749|GO:0010628|GO:0010629|GO:0016477|GO:0019216|GO:0030154|GO:0030324|GO:0032330|GO:…	connective tissue growth factor
4232	0.204821	0.0271831	down	2.02166	-2.02166	-1.01554	MEST	PEG1	4232	ENSG00000106484	GO:0005783|GO:0005789|GO:0007498|GO:0016021|GO:0016787|GO:0070062	mesoderm specific transcript
51444	0.186146	0.0204959	down	2.02154	-2.02154	-1.01545	RNF138	HSD-4|NARF|STRIN|hNARF	51444	ENSG00000134758	GO:0000209|GO:0000724|GO:0003697|GO:0005515|GO:0005634|GO:0010792|GO:0016055|GO:0016567|GO:0019901|GO:0031624|GO:0032436|GO:0035861|GO:0046872|GO:0061630	ring finger protein 138
84324	0.176869	0.0168393	down	2.01927	-2.01927	-1.01384	SARNP	CIP29|HCC1|HSPC316|THO1	84324	ENSG00000205323	GO:0000346|GO:0000932|GO:0003677|GO:0003723|GO:0005515|GO:0005634|GO:0005654|GO:0006355|GO:0006369|GO:0006405|GO:0006406|GO:0006417|GO:0016607|GO:0031124	SAP domain containing ribonucleoprotein
1434	0.115773	0.00495276	down	2.01905	-2.01905	-1.01368	CSE1L	CAS|CSE1|XPO2	1434	ENSG00000124207	GO:0005049|GO:0005515|GO:0005634|GO:0005654|GO:0005737|GO:0005829|GO:0006611|GO:0006915|GO:0008283|GO:0008536|GO:0016020|GO:0070062	chromosome segregation 1 like
10157	0.138272	0.00855464	down	2.0184	-2.0184	-1.01322	AASS	LKR/SDH|LKRSDH|LORSDH	10157	ENSG00000008311	GO:0005739|GO:0005759|GO:0006554|GO:0033512|GO:0043231|GO:0047130|GO:0047131|GO:0051262|GO:0055114	aminoadipate-semialdehyde synthase
220988	0.196631	0.0242086	down	2.01788	-2.01788	-1.01284	HNRNPA3	2610510D13Rik|D10S102|FBRNP|HNRPA3	220988	ENSG00000170144	GO:0000398|GO:0003723|GO:0003729|GO:0005515|GO:0005634|GO:0005654|GO:0005737|GO:0016070|GO:0030529|GO:0035770|GO:0043005|GO:0051028|GO:0051033|GO:0071013|GO:1990124	heterogeneous nuclear ribonucleoprotein A3
64710	0.0343514	0.000348133	down	2.01779	-2.01779	-1.01278	NUCKS1	JC7|NUCKS	64710	ENSG00000069275	GO:0000724|GO:0000785|GO:0000790|GO:0001077|GO:0001678|GO:0003682|GO:0003690|GO:0003697|GO:0003723|GO:0005634|GO:0005730|GO:0005737|GO:0006275|GO:0006325|GO:0006357|GO:0006366|GO:0008134|GO:0019046|GO:0031297|GO:0035822|GO:0036297|GO:0043923|GO:0044829|GO:0045944|GO:0046626|GO:0046628|GO:0060382|GO:0071481|GO:1990968|GO:1990969	nuclear casein kinase and cyclin dependent kinase substrate 1
63979	0.214624	0.0305532	down	2.01699	-2.01699	-1.01221	FIGNL1		63979	ENSG00000132436	GO:0000228|GO:0000287|GO:0001649|GO:0005515|GO:0005524|GO:0005634|GO:0005737|GO:0008568|GO:0010569|GO:0016787|GO:0031122|GO:0033687|GO:0043066|GO:0046034|GO:0051726|GO:0070062|GO:0071479|GO:2001243	fidgetin like 1
55361	0.183497	0.018695	down	2.01518	-2.01518	-1.01091	PI4K2A	PI4KII|PIK42A	55361	ENSG00000155252	GO:0000287|GO:0002561|GO:0004430|GO:0005515|GO:0005524|GO:0005739|GO:0005765|GO:0005768|GO:0005802|GO:0005829|GO:0005886|GO:0005887|GO:0006661|GO:0007030|GO:0007032|GO:0016020|GO:0030054|GO:0030425|GO:0030672|GO:0031083|GO:0031224|GO:0031410|GO:0031901|GO:0035651|GO:0035838|GO:0042734|GO:0043005|GO:0043025|GO:0043204|GO:0044231|GO:0045121|GO:0046854	phosphatidylinositol 4-kinase type 2 alpha
415116	0.151434	0.0110911	down	2.01358	-2.01358	-1.00976	PIM3	pim-3	415116	ENSG00000198355	GO:0004674|GO:0005515|GO:0005524|GO:0005737|GO:0005829|GO:0006468|GO:0006915|GO:0007049|GO:0007346|GO:0043066|GO:0046777|GO:0061179	Pim-3 proto-oncogene, serine/threonine kinase
11243	0.170867	0.0156165	down	2.01323	-2.01323	-1.00951	PMF1		11243	ENSG00000160783	GO:0000444|GO:0003713|GO:0005515|GO:0005654|GO:0005667|GO:0005794|GO:0005829|GO:0006355|GO:0006366|GO:0007059|GO:0007062|GO:0043231|GO:0043522|GO:0051301	polyamine modulated factor 1
100133204	0.0794853	0.00185083	down	2.01025	-2.01025	-1.00738	C9orf147		100133204			chromosome 9 open reading frame 147
8535	0.17128	0.015731	down	2.00932	-2.00932	-1.00671	CBX4	NBP16|PC2	8535	ENSG00000141582	GO:0000122|GO:0003682|GO:0003714|GO:0003727|GO:0005515|GO:0005634|GO:0005654|GO:0006351|GO:0016569|GO:0016604|GO:0016607|GO:0016874|GO:0016925|GO:0019789|GO:0019899|GO:0031519|GO:0032183|GO:0035064|GO:0035102|GO:0043066|GO:0044212|GO:0045892|GO:0051219	chromobox 4
140690	0.159498	0.0129008	down	2.00811	-2.00811	-1.00584	CTCFL	BORIS|CT27|CTCF-T|HMGB1L1|dJ579F20.2	140690	ENSG00000124092	GO:0000978|GO:0001077|GO:0003677|GO:0005515|GO:0005634|GO:0005737|GO:0006349|GO:0006366|GO:0007049|GO:0010628|GO:0016571|GO:0042393|GO:0043046|GO:0043565|GO:0044212|GO:0045893|GO:0045944|GO:0046872|GO:0051569	CCCTC-binding factor like
101929295	0.184043	0.0196655	down	2.00811	-2.00811	-1.00584	LOC101929295		101929295	ENSG00000245552		uncharacterized LOC101929295
390037	0.125004	0.0061945	down	2.00517	-2.00517	-1.00373	OR52I1	OR11-13	390037	ENSG00000232268	GO:0004930|GO:0004984|GO:0005886|GO:0007165|GO:0007186|GO:0016021|GO:0050911	olfactory receptor family 52 subfamily I member 1
534	0.253806	0.0462257	down	2.0011	-2.0011	-1.00079	ATP6V1G2	ATP6G|ATP6G2|NG38|VMA10	534	ENSG00000213760	GO:0005829|GO:0008286|GO:0015992|GO:0016241|GO:0016471|GO:0016820|GO:0033572|GO:0034220|GO:0042470|GO:0090383	ATPase H+ transporting V1 subunit G2
388524	0.22643	0.0349646	down	2.00095	-2.00095	-1.00068	RPSAP58	RPSA_30_1642	388524			ribosomal protein SA pseudogene 58
54805	0.158486	0.0126875	down	1.99786	-1.99786	-0.998453	CNNM2	ACDP2|HOMG6|HOMGSMR	54805	ENSG00000148842	GO:0005524|GO:0010960|GO:0015095|GO:0016021|GO:0016323|GO:0043231|GO:1903830	cyclin and CBS domain divalent metal cation transport mediator 2
64403	0.21848	0.0320918	down	1.99722	-1.99722	-0.997993	CDH24	CDH11L	64403	ENSG00000139880	GO:0005509|GO:0005886|GO:0005911|GO:0007156|GO:0016021|GO:0016337|GO:0034332	cadherin 24
3418	0.152541	0.011234	down	1.99321	-1.99321	-0.995093	IDH2	D2HGA2|ICD-M|IDH|IDHM|IDP|IDPM|mNADP-IDH	3418	ENSG00000182054	GO:0000287|GO:0004450|GO:0005739|GO:0005743|GO:0005759|GO:0005777|GO:0005829|GO:0005975|GO:0006097|GO:0006099|GO:0006102|GO:0006103|GO:0006741|GO:0007005|GO:0051287|GO:0060253|GO:0070062|GO:1903976|GO:1904465	isocitrate dehydrogenase (NADP(+)) 2, mitochondrial
222008	0.0424449	0.000526033	down	1.99263	-1.99263	-0.994672	VSTM2A	VSTM2	222008	ENSG00000170419	GO:0005576|GO:0005634|GO:0005886|GO:0010628|GO:0010884|GO:0016021|GO:0030154|GO:0042802|GO:0070352|GO:0071773|GO:0090336	V-set and transmembrane domain containing 2A
30834	0.21386	0.0300458	down	1.99247	-1.99247	-0.994557	ZNRD1	HTEX-6|HTEX6|Rpa12|TCTEX6|TEX6|ZR14|hZR14|tctex-6	30834	ENSG00000066379	GO:0003676|GO:0003899|GO:0005654|GO:0005730|GO:0006139|GO:0006361|GO:0006362|GO:0006363|GO:0006379|GO:0008270|GO:0045815	zinc ribbon domain containing 1
4482	0.182113	0.0180387	down	1.99174	-1.99174	-0.994029	MSRA	PMSR	4482	ENSG00000175806	GO:0005654|GO:0005739|GO:0005829|GO:0006464|GO:0006555|GO:0006979|GO:0008113|GO:0015629|GO:0016020|GO:0030091|GO:0055114|GO:0070062	methionine sulfoxide reductase A
4189	0.245512	0.0424337	down	1.99137	-1.99137	-0.993758	DNAJB9	ERdj4|MDG-1|MDG1|MST049|MSTP049	4189	ENSG00000128590	GO:0005515|GO:0005730|GO:0005737|GO:0005783|GO:0005788|GO:0005789|GO:0030433|GO:0036498|GO:0051787|GO:0070062	DnaJ heat shock protein family (Hsp40) member B9
84206	0.206045	0.0276245	down	1.98924	-1.98924	-0.992217	MEX3B	MEX-3B|RKHD3|RNF195	84206	ENSG00000183496	GO:0000932|GO:0003723|GO:0005509|GO:0005654|GO:0005829|GO:0006468|GO:0046777	mex-3 RNA binding family member B
5651	0.248277	0.0434373	down	1.98702	-1.98702	-0.990606	TMPRSS15	ENTK|PRSS7	5651	ENSG00000154646	GO:0004252|GO:0005044|GO:0005515|GO:0005903|GO:0006508|GO:0006898|GO:0016021	transmembrane protease, serine 15
102724219	0.229891	0.036564	down	1.9845	-1.9845	-0.988775	LOC102724219		102724219			uncharacterized LOC102724219
55370	0.188294	0.0216418	down	1.98273	-1.98273	-0.987486	PPP4R1L	C20orf192|PPP4R1P1|PRO1085	55370		GO:0003674|GO:0005515|GO:0005575|GO:0008150	protein phosphatase 4 regulatory subunit 1 like (pseudogene)
5984	0.11062	0.00444775	down	1.98131	-1.98131	-0.986458	RFC4	A1|RFC37	5984	ENSG00000163918	GO:0000722|GO:0003689|GO:0005515|GO:0005524|GO:0005654|GO:0005663|GO:0006260|GO:0006271|GO:0006283|GO:0006296|GO:0006297|GO:0019899|GO:0019985|GO:0031390|GO:0033683|GO:0042276|GO:0042769|GO:0043142|GO:0070987|GO:1900264|GO:1901796	replication factor C subunit 4
10211	0.0852751	0.00234981	down	1.98069	-1.98069	-0.986004	FLOT1		10211	ENSG00000137312	GO:0001765|GO:0001819|GO:0001931|GO:0001934|GO:0002020|GO:0002090|GO:0005515|GO:0005765|GO:0005768|GO:0005769|GO:0005815|GO:0005886|GO:0005901|GO:0005911|GO:0005913|GO:0005925|GO:0007409|GO:0008180|GO:0016020|GO:0016021|GO:0016323|GO:0016324|GO:0016600|GO:0022617|GO:0030027|GO:0030864|GO:0031410|GO:0032092|GO:0032226|GO:0032728|GO:0033227|GO:0034116|GO:0034141|GO:0034143|GO:0034451|GO:0034976|GO:…	flotillin 1
339874	0.075096	0.00167407	down	1.97884	-1.97884	-0.984658	LOC339874		339874	ENSG00000250608		uncharacterized LOC339874
7286	0.216263	0.0314084	down	1.97827	-1.97827	-0.984242	TUFT1		7286	ENSG00000143367	GO:0005515|GO:0005576|GO:0005737|GO:0030282|GO:0030345|GO:0042476	tuftelin 1
23173	0.0905803	0.00270596	down	1.97425	-1.97425	-0.981303	METAP1	MAP1A|MetAP1A	23173	ENSG00000164024	GO:0004177|GO:0005737|GO:0005829|GO:0006417|GO:0006508|GO:0008235|GO:0018206|GO:0022400|GO:0031365|GO:0046872|GO:0070527	methionyl aminopeptidase 1
51726	0.0182201	0.000130731	down	1.97298	-1.97298	-0.98038	DNAJB11	ABBP-2|ABBP2|DJ9|Dj-9|EDJ|ERdj3|ERj3|ERj3p|PRO1080|UNQ537	51726	ENSG00000090520	GO:0005515|GO:0005783|GO:0005788|GO:0006457|GO:0016020|GO:0032781|GO:0036498|GO:0051082	DnaJ heat shock protein family (Hsp40) member B11
4800	0.188294	0.0215969	down	1.9721	-1.9721	-0.979733	NFYA	CBF-A|CBF-B|HAP2|NF-YA	4800	ENSG00000001167	GO:0001046|GO:0003677|GO:0003700|GO:0005515|GO:0005634|GO:0005654|GO:0006355|GO:0006366|GO:0016602|GO:0032993|GO:0044212|GO:0045540|GO:0045893|GO:0048511	nuclear transcription factor Y subunit alpha
58517	0.0950303	0.00304903	down	1.96859	-1.96859	-0.977164	RBM25	NET52|RED120|RNPC7|S164|Snu71|fSAP94	58517	ENSG00000119707	GO:0000381|GO:0003723|GO:0003729|GO:0005515|GO:0005681|GO:0005737|GO:0006397|GO:0008380|GO:0016607|GO:0042981	RNA binding motif protein 25
57167	0.204141	0.0269761	down	1.96506	-1.96506	-0.974577	SALL4	DRRS|HSAL4|ZNF797	57167	ENSG00000101115	GO:0000122|GO:0000792|GO:0001833|GO:0001843|GO:0003281|GO:0003700|GO:0005515|GO:0005634|GO:0005654|GO:0005737|GO:0006355|GO:0006366|GO:0007165|GO:0008134|GO:0022008|GO:0030326|GO:0035019|GO:0043231|GO:0043234|GO:0043565|GO:0044212|GO:0045944|GO:0046872	spalt like transcription factor 4
55818	0.216208	0.0313017	down	1.96392	-1.96392	-0.973737	KDM3A	JHDM2A|JHMD2A|JMJD1|JMJD1A|TSGA	55818	ENSG00000115548	GO:0000785|GO:0000976|GO:0001047|GO:0003700|GO:0005506|GO:0005634|GO:0005654|GO:0005737|GO:0006351|GO:0007290|GO:0009755|GO:0016020|GO:0030521|GO:0031490|GO:0032452|GO:0032454|GO:0033169|GO:0036123|GO:0045893|GO:0045944|GO:0046293|GO:0050681|GO:0051213|GO:0051573|GO:0055114|GO:2000036|GO:2000736	lysine demethylase 3A
4059	0.135947	0.0082145	down	1.9608	-1.9608	-0.971442	BCAM	AU|CD239|LU|MSK19	4059	ENSG00000187244	GO:0004888|GO:0005055|GO:0005515|GO:0005886|GO:0005887|GO:0007155|GO:0007160|GO:0007165|GO:0008022|GO:0009897|GO:0043236|GO:0070062	basal cell adhesion molecule (Lutheran blood group)
292	0.0466214	0.000637468	down	1.96006	-1.96006	-0.970899	SLC25A5	2F1|AAC2|ANT2|T2|T3	292	ENSG00000005022	GO:0003723|GO:0005471|GO:0005515|GO:0005634|GO:0005739|GO:0005743|GO:0005887|GO:0006810|GO:0007059|GO:0008284|GO:0015207|GO:0015853|GO:0015866|GO:0015867|GO:0016020|GO:0016032|GO:0031012|GO:0031625|GO:0042645|GO:0043209|GO:0045121|GO:0050796|GO:0055085|GO:0070062|GO:0071817|GO:1901029	solute carrier family 25 member 5
9667	0.183727	0.0192837	down	1.95982	-1.95982	-0.970719	SAFB2		9667	ENSG00000130254	GO:0003690|GO:0003723|GO:0005515|GO:0005634|GO:0005654|GO:0005737|GO:0006351|GO:0006357|GO:0016604|GO:0042802|GO:0043231|GO:0043565|GO:0050684|GO:0060008|GO:0060765|GO:0070062	scaffold attachment factor B2
646471	0.0871457	0.00247433	down	1.9588	-1.9588	-0.96997	LOC646471		646471			uncharacterized LOC646471
8697	0.0313325	0.000278543	down	1.95725	-1.95725	-0.968827	CDC23	ANAPC8|APC8|CUT23	8697	ENSG00000094880	GO:0000278|GO:0004842|GO:0005515|GO:0005622|GO:0005654|GO:0005680|GO:0005829|GO:0006511|GO:0007080|GO:0007091|GO:0007096|GO:0030071|GO:0031145|GO:0042787|GO:0043161|GO:0051301|GO:0051436|GO:0051437|GO:0051439|GO:0070979	cell division cycle 23
79101	0.242114	0.0411353	down	1.95654	-1.95654	-0.968304	TAF1D	JOSD3|RAFI41|TAF(I)41|TAFI41	79101	ENSG00000166012	GO:0003677|GO:0005515|GO:0005654|GO:0005668|GO:0005815|GO:0006355|GO:0006361|GO:0006362|GO:0006363|GO:0045815	TATA-box binding protein associated factor, RNA polymerase I subunit D
56605	0.256576	0.0478077	down	1.95646	-1.95646	-0.968242	ERO1B	ERO1LB|Ero1beta	56605	ENSG00000086619	GO:0003756|GO:0005515|GO:0005783|GO:0005789|GO:0006457|GO:0006464|GO:0015035|GO:0016491|GO:0016671|GO:0019471|GO:0022417|GO:0030070|GO:0030198|GO:0034975|GO:0042593|GO:0045454|GO:0051082|GO:0055114	endoplasmic reticulum oxidoreductase 1 beta
25788	0.21857	0.0321368	down	1.9539	-1.9539	-0.966356	RAD54B	RDH54	25788	ENSG00000197275|ENSG00000265817	GO:0000724|GO:0003677|GO:0003678|GO:0003724|GO:0005515|GO:0005524|GO:0005634|GO:0006312|GO:0007131|GO:0015616|GO:0032508	RAD54 homolog B (S. cerevisiae)
9793	0.129667	0.00710095	down	1.95287	-1.95287	-0.965598	CKAP5	CHTOG|MSPS|TOG|TOGp|ch-TOG	9793	ENSG00000175216	GO:0000086|GO:0000776|GO:0000777|GO:0000922|GO:0000930|GO:0005515|GO:0005813|GO:0005829|GO:0007051|GO:0007062|GO:0007098|GO:0015630|GO:0016020|GO:0030951|GO:0035371|GO:0043234|GO:0045296|GO:0046785|GO:0050658|GO:0051010|GO:0051298|GO:0051301|GO:0097711	cytoskeleton associated protein 5
3682	0.192385	0.0229423	down	1.95069	-1.95069	-0.963983	ITGAE	CD103|HUMINAE	3682	ENSG00000083457	GO:0005886|GO:0007155|GO:0007229|GO:0008305|GO:0009897|GO:0030198|GO:0046872	integrin subunit alpha E
340252	0.0686623	0.00132807	down	1.94972	-1.94972	-0.963268	ZNF680		340252	ENSG00000173041	GO:0003677|GO:0005634|GO:0006351|GO:0006355|GO:0046872	zinc finger protein 680
7494	0.140181	0.00876696	down	1.94937	-1.94937	-0.96301	XBP1	TREB-5|TREB5|XBP-1|XBP2	7494	ENSG00000100219	GO:0000977|GO:0000981|GO:0001047|GO:0001085|GO:0001158|GO:0001525|GO:0001889|GO:0001935|GO:0002639|GO:0003677|GO:0003700|GO:0005515|GO:0005634|GO:0005654|GO:0005737|GO:0005783|GO:0005789|GO:0006366|GO:0006511|GO:0006633|GO:0006914|GO:0006955|GO:0006990|GO:0007517|GO:0008284|GO:0010506|GO:0010832|GO:0015031|GO:0016021|GO:0030335|GO:0030968|GO:0031017|GO:0031648|GO:0031670|GO:0032869|GO:0035356|GO:…	X-box binding protein 1
677832	0.175502	0.016481	down	1.94917	-1.94917	-0.962858	SNORA53	ACA53	677832	ENSG00000212443		small nucleolar RNA, H/ACA box 53
100996419	0.244598	0.0421093	down	1.94805	-1.94805	-0.96203	LOC100996419		100996419	ENSG00000245317		uncharacterized LOC100996419
51202	0.227019	0.0352309	down	1.94563	-1.94563	-0.960235	DDX47	E4-DBP|HQ0256|MSTP162|RRP3	51202	ENSG00000213782	GO:0003723|GO:0004004|GO:0005515|GO:0005524|GO:0005654|GO:0005730|GO:0006364|GO:0006397|GO:0008380|GO:0008625|GO:0010501|GO:0016020	DEAD-box helicase 47
80854	0.228158	0.0358196	down	1.94562	-1.94562	-0.960231	SETD7	KMT7|SET7|SET7/9|SET9	80854	ENSG00000145391	GO:0002039|GO:0003682|GO:0005515|GO:0005654|GO:0005694|GO:0005730|GO:0006325|GO:0006351|GO:0006974|GO:0016279|GO:0018024|GO:0018026|GO:0018027|GO:0034968|GO:0045471|GO:0045893|GO:0051570|GO:0070828	SET domain containing lysine methyltransferase 7
54969	0.117323	0.00508443	down	1.94439	-1.94439	-0.959321	HPF1	C4orf27	54969	ENSG00000056050	GO:0005515|GO:0005634|GO:0006974|GO:0010835|GO:0018312|GO:0042393	histone PARylation factor 1
94120	0.150646	0.0107865	down	1.94006	-1.94006	-0.956098	SYTL3	SLP3	94120	ENSG00000164674	GO:0005509|GO:0005544|GO:0005886|GO:0006886|GO:0006906|GO:0017137|GO:0017158|GO:0019897|GO:0019905|GO:0030276|GO:0042043|GO:0048791|GO:0070382|GO:0098793	synaptotagmin like 3
101928022	0.253096	0.0458451	down	1.93838	-1.93838	-0.954851	LINC01214		101928022			long intergenic non-protein coding RNA 1214
692148	0.188122	0.0215293	down	1.93823	-1.93823	-0.954742	SCARNA10	U85	692148	ENSG00000239002		small Cajal body-specific RNA 10
10389	0.146147	0.0101043	down	1.93768	-1.93768	-0.954332	SCML2		10389	ENSG00000102098	GO:0003677|GO:0003700|GO:0005634|GO:0006351|GO:0006355|GO:0009653|GO:0031519	sex comb on midleg like 2 (Drosophila)
84883	0.157507	0.0123248	down	1.93733	-1.93733	-0.954071	AIFM2	AMID|PRG3	84883	ENSG00000042286	GO:0003677|GO:0004174|GO:0005615|GO:0005737|GO:0005739|GO:0005741|GO:0005811|GO:0005829|GO:0008637|GO:0016021|GO:0042981|GO:0043065|GO:0050660|GO:0055114	apoptosis inducing factor, mitochondria associated 2
6491	0.0982909	0.00331272	down	1.93468	-1.93468	-0.952092	STIL	MCPH7|SIL	6491	ENSG00000123473	GO:0000578|GO:0001701|GO:0001843|GO:0001947|GO:0005515|GO:0005737|GO:0005813|GO:0005814|GO:0005829|GO:0007052|GO:0007224|GO:0007368|GO:0008283|GO:0021915|GO:0030900|GO:0030903|GO:0033504|GO:0035264|GO:0043066|GO:0046599|GO:0051298|GO:0071539	SCL/TAL1 interrupting locus
6617	0.215032	0.0307798	down	1.93382	-1.93382	-0.951452	SNAPC1	PTFgamma|SNAP43	6617	ENSG00000023608	GO:0005654|GO:0006355|GO:0019185|GO:0042795|GO:0042796|GO:0043565	small nuclear RNA activating complex polypeptide 1
84336	0.14469	0.00984549	down	1.93382	-1.93382	-0.95145	TMEM101		84336	ENSG00000091947	GO:0004871|GO:0005575|GO:0007165|GO:0016021|GO:0043123	transmembrane protein 101
64771	0.107554	0.00415	down	1.93369	-1.93369	-0.951356	C6orf106	FP852|dJ391O22.4	64771	ENSG00000196821	GO:0000407|GO:0003674|GO:0005575|GO:0005776|GO:0008150|GO:0016236|GO:0043130	chromosome 6 open reading frame 106
27229	0.115258	0.00492552	down	1.93361	-1.93361	-0.951297	TUBGCP4	76P|GCP-4|GCP4|Grip76|MCCRP3	27229	ENSG00000137822	GO:0000922|GO:0000923|GO:0000930|GO:0005200|GO:0005515|GO:0005813|GO:0005816|GO:0005829|GO:0005874|GO:0006461|GO:0007020|GO:0008274|GO:0015630|GO:0016020|GO:0031122|GO:0043015|GO:0051011|GO:0051298|GO:0051415|GO:0055037|GO:0090307	tubulin gamma complex associated protein 4
10682	0.236487	0.0390343	down	1.93226	-1.93226	-0.950292	EBP	CDPX2|CHO2|CPX|CPXD|MEND	10682	ENSG00000147155	GO:0000247|GO:0001501|GO:0004769|GO:0004888|GO:0005515|GO:0005635|GO:0005783|GO:0005789|GO:0005887|GO:0006695|GO:0006855|GO:0007165|GO:0008203|GO:0015238|GO:0030097|GO:0031410|GO:0033489|GO:0033490|GO:0047750	emopamil binding protein (sterol isomerase)
4277	0.232458	0.0374282	down	1.93197	-1.93197	-0.950072	MICB	PERB11.2	4277	ENSG00000204516	GO:0001913|GO:0002429|GO:0003823|GO:0005886|GO:0006979|GO:0009408|GO:0009986|GO:0016021|GO:0016032|GO:0019835|GO:0019882|GO:0032526|GO:0042267|GO:0046629|GO:0046703|GO:0050689|GO:0050776	MHC class I polypeptide-related sequence B
84667	0.133611	0.0077289	down	1.93039	-1.93039	-0.948895	HES7	SCDO4|bHLHb37	84667	ENSG00000179111	GO:0000122|GO:0001501|GO:0001756|GO:0003677|GO:0005634|GO:0006351|GO:0007219|GO:0007498|GO:0008134|GO:0014807|GO:0036342|GO:0046983|GO:0048511	hes family bHLH transcription factor 7
10926	0.235019	0.0384434	down	1.92965	-1.92965	-0.948339	DBF4	ASK|CHIF|DBF4A|ZDBF1	10926	ENSG00000006634	GO:0000082|GO:0003676|GO:0005515|GO:0005634|GO:0005654|GO:0006260|GO:0008047|GO:0008270|GO:0043085	DBF4 zinc finger
883	0.189105	0.0219336	down	1.92923	-1.92923	-0.948027	KYAT1	CCBL1|GTK|KAT1|KATI	883	ENSG00000171097	GO:0005515|GO:0005654|GO:0005829|GO:0006559|GO:0006569|GO:0006575|GO:0008483|GO:0008652|GO:0016212|GO:0030170|GO:0042803|GO:0047312|GO:0047316|GO:0047804|GO:0047945|GO:0070189|GO:0097053	kynurenine aminotransferase 1
51440	0.142959	0.00929476	down	1.92901	-1.92901	-0.947859	HPCAL4	HLP4	51440	ENSG00000116983	GO:0005246|GO:0005509|GO:0005515|GO:0005622|GO:0007165|GO:0007417|GO:0008022|GO:0019904|GO:0065009	hippocalcin like 4
652	0.159498	0.0129096	down	1.92742	-1.92742	-0.946669	BMP4	BMP2B|BMP2B1|MCOPS6|OFC11|ZYME	652	ENSG00000125378	GO:0000122|GO:0000186|GO:0001649|GO:0001657|GO:0001658|GO:0001822|GO:0001823|GO:0001843|GO:0001934|GO:0001938|GO:0001958|GO:0002043|GO:0002062|GO:0002244|GO:0002320|GO:0003014|GO:0003130|GO:0003139|GO:0003148|GO:0003149|GO:0003150|GO:0003180|GO:0003184|GO:0003197|GO:0003198|GO:0003215|GO:0003277|GO:0003279|GO:0003323|GO:0003337|GO:0005125|GO:0005160|GO:0005515|GO:0005576|GO:0005578|GO:0005615|GO:…	bone morphogenetic protein 4
51504	0.0947088	0.00303017	down	1.92742	-1.92742	-0.946668	TRMT112	HSPC152|HSPC170|TRM112|TRMT11-2|hTrm112	51504	ENSG00000173113	GO:0005515|GO:0005654|GO:0005829|GO:0006415|GO:0008276|GO:0018364|GO:0030488|GO:0031167|GO:0032259|GO:0043234|GO:0070062|GO:0070476	tRNA methyltransferase 11-2 homolog (S. cerevisiae)
11080	0.215861	0.0310166	down	1.92712	-1.92712	-0.94645	DNAJB4	DNAJW|DjB4|HLJ1	11080	ENSG00000162616	GO:0001671|GO:0005515|GO:0005829|GO:0005886|GO:0006457|GO:0006986|GO:0009408|GO:0032781|GO:0051082|GO:0051087|GO:0070062	DnaJ heat shock protein family (Hsp40) member B4
8702	0.127621	0.00669068	down	1.92688	-1.92688	-0.946268	B4GALT4	B4Gal-T4|beta4Gal-T4	8702	ENSG00000121578	GO:0000139|GO:0003831|GO:0003945|GO:0005794|GO:0005975|GO:0006486|GO:0006643|GO:0008378|GO:0016021|GO:0018146|GO:0032580|GO:0046872	beta-1,4-galactosyltransferase 4
677763	0.169518	0.0152842	down	1.92331	-1.92331	-0.943593	SCARNA21	ACA68|SCARNA21A	677763	ENSG00000252835		small Cajal body-specific RNA 21
558	0.232282	0.0373029	down	1.92278	-1.92278	-0.943194	AXL	ARK|JTK11|Tyro7|UFO	558	ENSG00000167601	GO:0001618|GO:0001764|GO:0001779|GO:0001786|GO:0001961|GO:0001974|GO:0004713|GO:0004714|GO:0005515|GO:0005524|GO:0005615|GO:0005622|GO:0005886|GO:0005887|GO:0006909|GO:0006954|GO:0007165|GO:0007283|GO:0009986|GO:0018108|GO:0021885|GO:0030168|GO:0031100|GO:0031668|GO:0032036|GO:0032689|GO:0032720|GO:0032825|GO:0032940|GO:0034101|GO:0034446|GO:0035457|GO:0042698|GO:0043277|GO:0043491|GO:0043524|GO:…	AXL receptor tyrosine kinase
22995	0.244814	0.0421906	down	1.92242	-1.92242	-0.942926	CEP152	MCPH4|MCPH9|SCKL5	22995	ENSG00000103995	GO:0000086|GO:0000242|GO:0005515|GO:0005654|GO:0005813|GO:0005814|GO:0005829|GO:0007099|GO:0019901|GO:0051298|GO:0097711|GO:0098535|GO:0098536	centrosomal protein 152
102157401	0.167436	0.0148547	down	1.91972	-1.91972	-0.940895	PCBP2-OT1	TUC338	102157401	ENSG00000282977		PCBP2 overlapping transcript 1
79602	0.144116	0.00957752	down	1.91889	-1.91889	-0.940271	ADIPOR2	ACDCR2|PAQR2	79602	ENSG00000006831	GO:0005886|GO:0007186|GO:0007507|GO:0007565|GO:0007584|GO:0009755|GO:0016021|GO:0019395|GO:0030308|GO:0031226|GO:0033211|GO:0042304|GO:0042593|GO:0042802|GO:0046326|GO:0046872|GO:0046982|GO:0055100|GO:0061042|GO:0097003	adiponectin receptor 2
3149	0.16333	0.0137115	down	1.91878	-1.91878	-0.940187	HMGB3	HMG-2a|HMG-4|HMG2A|HMG4	3149	ENSG00000029993	GO:0000400|GO:0003690|GO:0003723|GO:0005515|GO:0005634|GO:0005694|GO:0005737|GO:0006310|GO:0006351|GO:0006355|GO:0007275|GO:0008301|GO:0032392|GO:0045087	high mobility group box 3
9833	0.0624051	0.00113489	down	1.91332	-1.91332	-0.936076	MELK	HPK38	9833	ENSG00000165304	GO:0000086|GO:0000226|GO:0004674|GO:0004715|GO:0005509|GO:0005515|GO:0005524|GO:0005634|GO:0005886|GO:0005938|GO:0006915|GO:0008283|GO:0008289|GO:0008631|GO:0016020|GO:0018108|GO:0030010|GO:0030097|GO:0035556|GO:0043065|GO:0046777|GO:0061351	maternal embryonic leucine zipper kinase
374969	0.0741224	0.00160741	down	1.91313	-1.91313	-0.935932	SVBP	CCDC23	374969	ENSG00000177868	GO:0005576|GO:0009306|GO:0010596|GO:0031397|GO:0045177	small vasohibin binding protein
387882	0.133744	0.00782681	down	1.91192	-1.91192	-0.93502	C12orf75	AGD3|OCC-1|OCC1	387882	ENSG00000235162		chromosome 12 open reading frame 75
2026	0.245319	0.0423552	down	1.91113	-1.91113	-0.934425	ENO2	HEL-S-279|NSE	2026	ENSG00000111674	GO:0000015|GO:0000287|GO:0001917|GO:0004634|GO:0005515|GO:0005615|GO:0005829|GO:0005886|GO:0006094|GO:0006096|GO:0016020|GO:0043204|GO:0043209|GO:0061621|GO:0070062	enolase 2
5570	0.199312	0.024941	down	1.91004	-1.91004	-0.933602	PKIB	PRKACN2	5570	ENSG00000135549	GO:0004862|GO:0005634|GO:0005737|GO:0032212|GO:0051973|GO:1904355|GO:2000480	cAMP-dependent protein kinase inhibitor beta
6668	0.131786	0.00745164	down	1.90906	-1.90906	-0.932862	SP2		6668	ENSG00000167182	GO:0000122|GO:0000978|GO:0000981|GO:0001078|GO:0005515|GO:0005634|GO:0006351|GO:0006357|GO:0006955|GO:0035264|GO:0042826|GO:0046872	Sp2 transcription factor
2057	0.0314784	0.000282681	down	1.90873	-1.90873	-0.932613	EPOR	EPO-R	2057	ENSG00000187266	GO:0004900|GO:0005515|GO:0005576|GO:0005887|GO:0007165|GO:0007420|GO:0007507|GO:0038162|GO:0042802|GO:0046697	erythropoietin receptor
91373	0.140394	0.00883165	down	1.90871	-1.90871	-0.932599	UAP1L1		91373	ENSG00000197355	GO:0003977|GO:0005829|GO:0006048	UDP-N-acetylglucosamine pyrophosphorylase 1 like 1
221662	0.203934	0.0268721	down	1.90852	-1.90852	-0.932453	RBM24	RNPC6|dJ259A10.1	221662	ENSG00000112183	GO:0003730|GO:0005654|GO:0005829|GO:0010830|GO:0030154|GO:0043488	RNA binding motif protein 24
7988	0.188738	0.0217331	down	1.9083	-1.9083	-0.932285	ZNF212	C2H2-150|ZNF182|ZNFC150	7988	ENSG00000170260	GO:0003677|GO:0005515|GO:0005634|GO:0006351|GO:0006355|GO:0008270|GO:0042802	zinc finger protein 212
54814	0.240399	0.0404301	down	1.90594	-1.90594	-0.9305	QPCTL	gQC	54814	ENSG00000011478	GO:0000139|GO:0005794|GO:0008270|GO:0016020|GO:0016021|GO:0016603|GO:0017186	glutaminyl-peptide cyclotransferase like
25941	0.18596	0.0203247	down	1.90526	-1.90526	-0.92999	TPGS2	C18orf10|HMFN0601|L17|PGs2	25941	ENSG00000134779	GO:0005737|GO:0005874	tubulin polyglutamylase complex subunit 2
55151	0.142959	0.00923803	down	1.90485	-1.90485	-0.929677	TMEM38B	C9orf87|D4Ertd89e|OI14|TRIC-B|TRICB|bA219P18.1	55151	ENSG00000095209	GO:0005267|GO:0005634|GO:0015269|GO:0016021|GO:0031965|GO:0033017|GO:0071805	transmembrane protein 38B
7358	0.0097595	4.16078e-05	down	1.9036	-1.9036	-0.928733	UGDH	GDH|UDP-GlcDH|UDPGDH|UGD	7358	ENSG00000109814	GO:0001702|GO:0003979|GO:0005654|GO:0005829|GO:0006011|GO:0006024|GO:0006065|GO:0009055|GO:0051287|GO:0055114|GO:0070062	UDP-glucose 6-dehydrogenase
29925	0.121431	0.00571272	down	1.90332	-1.90332	-0.928515	GMPPB	MDDGA14|MDDGB14|MDDGC14	29925	ENSG00000173540	GO:0004475|GO:0005515|GO:0005525|GO:0005737|GO:0005739|GO:0009298|GO:0070062	GDP-mannose pyrophosphorylase B
81930	0.233603	0.037867	down	1.9024	-1.9024	-0.927823	KIF18A	MS-KIF18A|PPP1R99	81930	ENSG00000121621	GO:0000776|GO:0001726|GO:0003779|GO:0005515|GO:0005524|GO:0005634|GO:0005737|GO:0005815|GO:0005828|GO:0005829|GO:0005871|GO:0005901|GO:0006890|GO:0007018|GO:0007019|GO:0007062|GO:0007080|GO:0007140|GO:0008017|GO:0008574|GO:0015031|GO:0015630|GO:0019886|GO:0043130|GO:0051010|GO:0070463|GO:0070507|GO:0071392|GO:0072520|GO:1990023	kinesin family member 18A
6676	0.151434	0.0110614	down	1.90004	-1.90004	-0.926027	SPAG4	CT127|SUN4	6676	ENSG00000061656	GO:0005198|GO:0005515|GO:0005635|GO:0005637|GO:0005737|GO:0005856|GO:0006998|GO:0007283|GO:0016021|GO:0030154|GO:0031514|GO:0090286	sperm associated antigen 4
11345	0.200088	0.0253393	down	1.89935	-1.89935	-0.925506	GABARAPL2	ATG8|ATG8C|GATE-16|GATE16|GEF-2|GEF2	11345	ENSG00000034713	GO:0000139|GO:0000149|GO:0000421|GO:0005515|GO:0005622|GO:0005737|GO:0005776|GO:0005794|GO:0005829|GO:0006891|GO:0006914|GO:0008017|GO:0015031|GO:0016236|GO:0031410|GO:0031625|GO:0032781|GO:0048487|GO:0050811|GO:0051117|GO:0061024|GO:0097352|GO:1901799	GABA type A receptor associated protein like 2
83546	0.187499	0.0212544	down	1.89828	-1.89828	-0.924692	RTBDN		83546	ENSG00000132026	GO:0019897|GO:0033165|GO:1902444	retbindin
387	0.119207	0.00541704	down	1.89815	-1.89815	-0.924591	RHOA	ARH12|ARHA|RHO12|RHOH12	387	ENSG00000067560	GO:0001666|GO:0001998|GO:0002363|GO:0003100|GO:0003924|GO:0005515|GO:0005525|GO:0005634|GO:0005739|GO:0005768|GO:0005789|GO:0005829|GO:0005856|GO:0005886|GO:0005925|GO:0005938|GO:0006357|GO:0007160|GO:0007179|GO:0007266|GO:0007519|GO:0009612|GO:0009749|GO:0016032|GO:0016477|GO:0016579|GO:0017022|GO:0019003|GO:0019904|GO:0021762|GO:0021795|GO:0021861|GO:0030027|GO:0030036|GO:0030054|GO:0030168|GO:…	ras homolog family member A
81559	0.183727	0.0192938	down	1.89758	-1.89758	-0.92416	TRIM11	BIA1|RNF92	81559	ENSG00000154370	GO:0005515|GO:0005634|GO:0005737|GO:0005829|GO:0008134|GO:0008270|GO:0016567|GO:0019904|GO:0032897|GO:0045087|GO:0045892|GO:0046597|GO:0046598|GO:0050768|GO:0051607|GO:0061630|GO:1902187	tripartite motif containing 11
3553	0.059184	0.00103927	down	1.89577	-1.89577	-0.922784	IL1B	IL-1|IL1-BETA|IL1F2	3553	ENSG00000125538	GO:0000165|GO:0000187|GO:0001660|GO:0001934|GO:0002711|GO:0005125|GO:0005149|GO:0005576|GO:0005615|GO:0005764|GO:0005829|GO:0006915|GO:0006954|GO:0006955|GO:0007165|GO:0007267|GO:0007566|GO:0008285|GO:0009743|GO:0010575|GO:0010628|GO:0010829|GO:0014805|GO:0019221|GO:0019904|GO:0030141|GO:0030213|GO:0030593|GO:0030730|GO:0030949|GO:0031622|GO:0031663|GO:0032308|GO:0032611|GO:0032725|GO:0032729|GO:…	interleukin 1 beta
29105	0.0845422	0.00222769	down	1.8949	-1.8949	-0.92212	CFAP20	C16orf80|EVORF|GTL3|fSAP23	29105	ENSG00000070761	GO:0003723|GO:0005634|GO:0005814|GO:0005874|GO:0005929|GO:0007275|GO:0018095|GO:0036064|GO:0060271|GO:0060296|GO:0070062|GO:2000147|GO:2000253	cilia and flagella associated protein 20
2049	0.125787	0.00632909	down	1.89442	-1.89442	-0.921759	EPHB3	EK2|ETK2|HEK2|TYRO6	2049	ENSG00000182580	GO:0001525|GO:0001655|GO:0005003|GO:0005524|GO:0005576|GO:0005829|GO:0005886|GO:0005887|GO:0007411|GO:0007413|GO:0016477|GO:0018108|GO:0022038|GO:0022407|GO:0030425|GO:0034446|GO:0043087|GO:0046777|GO:0048013|GO:0048538|GO:0048546|GO:0050770|GO:0051965|GO:0060021|GO:0060996|GO:0060997	EPH receptor B3
5017	0.120641	0.00556932	down	1.89421	-1.89421	-0.921599	OVOL1	HOVO1	5017	ENSG00000172818	GO:0000122|GO:0000978|GO:0000981|GO:0001078|GO:0001822|GO:0005634|GO:0006351|GO:0007283|GO:0007498|GO:0008544|GO:0043588|GO:0046872|GO:0051729|GO:1901994|GO:2000647	ovo like transcriptional repressor 1
3840	0.16363	0.0139519	down	1.89421	-1.89421	-0.921595	KPNA4	IPOA3|QIP1|SRP3	3840	ENSG00000186432	GO:0005515|GO:0005643|GO:0005654|GO:0005829|GO:0006607|GO:0008139|GO:0008565|GO:0019054|GO:0042542|GO:0070062|GO:0075733	karyopherin subunit alpha 4
105373609	0.118497	0.00532059	down	1.89387	-1.89387	-0.921335	LOC105373609		105373609			uncharacterized LOC105373609
7314	0.162154	0.0135047	down	1.89342	-1.89342	-0.920993	UBB	HEL-S-50	7314	ENSG00000170315	GO:0000086|GO:0000122|GO:0000165|GO:0000187|GO:0000209|GO:0000715|GO:0000717|GO:0002223|GO:0002755|GO:0002756|GO:0005515|GO:0005615|GO:0005634|GO:0005654|GO:0005739|GO:0005741|GO:0005789|GO:0005829|GO:0005886|GO:0005978|GO:0006283|GO:0006294|GO:0006296|GO:0006297|GO:0006457|GO:0006879|GO:0006977|GO:0007141|GO:0007144|GO:0007179|GO:0007219|GO:0007249|GO:0007254|GO:0008543|GO:0008585|GO:0010008|GO:…	ubiquitin B
7325	0.16363	0.0139951	down	1.89028	-1.89028	-0.918601	UBE2E2	UBCH8	7325	ENSG00000182247	GO:0004842|GO:0005515|GO:0005524|GO:0006974|GO:0032020|GO:0042296|GO:0061631|GO:0070534|GO:0070936|GO:0070979|GO:1900087	ubiquitin conjugating enzyme E2 E2
84061	0.0097595	2.25218e-05	down	1.8878	-1.8878	-0.916706	MAGT1	IAP|MRX95|OST3B|PRO0756|XMEN|bA217H1.1	84061	ENSG00000102158	GO:0004579|GO:0005783|GO:0005886|GO:0005887|GO:0006487|GO:0008250|GO:0015095|GO:0015693|GO:0016020|GO:0018279|GO:0035577|GO:0043312|GO:0050890|GO:0055085|GO:1903830	magnesium transporter 1
83695	0.20276	0.0262783	down	1.88247	-1.88247	-0.912629	RHNO1	C12orf32|HKMT1188|RHINO	83695	ENSG00000171792	GO:0000077|GO:0000725|GO:0005515|GO:0005634|GO:0005654|GO:0005694|GO:0006260|GO:0007049|GO:0034644|GO:0070318|GO:0071479|GO:1901796	RAD9-HUS1-RAD1 interacting nuclear orphan 1
81848	0.249691	0.0443878	down	1.88165	-1.88165	-0.912	SPRY4	HH17	81848	ENSG00000187678	GO:0005515|GO:0005737|GO:0005925|GO:0007275|GO:0032587|GO:0070373	sprouty RTK signaling antagonist 4
11169	0.253256	0.0459769	down	1.88145	-1.88145	-0.911848	WDHD1	AND-1|AND1|CHTF4|CTF4	11169	ENSG00000198554	GO:0003677|GO:0005515|GO:0005654|GO:0005737	WD repeat and HMG-box DNA binding protein 1
80219	0.106694	0.00394996	down	1.88115	-1.88115	-0.911613	COQ10B		80219	ENSG00000115520	GO:0005739|GO:0005743|GO:0006744|GO:0045333|GO:0048039	coenzyme Q10B
406	0.169574	0.0153928	down	1.88052	-1.88052	-0.911133	ARNTL	BMAL1|BMAL1c|JAP3|MOP3|PASD3|TIC|bHLHe5	406	ENSG00000133794	GO:0000060|GO:0000976|GO:0000982|GO:0001046|GO:0001047|GO:0001190|GO:0003677|GO:0005515|GO:0005634|GO:0005654|GO:0005667|GO:0006355|GO:0006366|GO:0007283|GO:0007623|GO:0016605|GO:0017162|GO:0032007|GO:0032922|GO:0033391|GO:0042176|GO:0042634|GO:0042753|GO:0043161|GO:0043231|GO:0043425|GO:0043565|GO:0045599|GO:0045892|GO:0045893|GO:0045944|GO:0046982|GO:0050767|GO:0050796|GO:0051726|GO:0051775|GO:…	aryl hydrocarbon receptor nuclear translocator like
117584	0.0569752	0.000956442	down	1.87976	-1.87976	-0.910547	RFFL	CARP-2|CARP2|FRING|RIFIFYLIN|RNF189|RNF34L	117584	ENSG00000092871	GO:0000139|GO:0002020|GO:0002039|GO:0002947|GO:0005515|GO:0005654|GO:0005737|GO:0005764|GO:0005829|GO:0005886|GO:0006511|GO:0006915|GO:0010008|GO:0010762|GO:0010804|GO:0016020|GO:0019901|GO:0031625|GO:0032006|GO:0042787|GO:0043161|GO:0046872|GO:0055038|GO:0061630|GO:0070936|GO:1901797|GO:1902042|GO:2001271	ring finger and FYVE like domain containing E3 ubiquitin protein ligase
51069	0.0382069	0.000446552	down	1.87889	-1.87889	-0.90988	MRPL2	CGI-22|MRP-L14|RPML14	51069	ENSG00000112651	GO:0002181|GO:0003723|GO:0003735|GO:0005743|GO:0005762|GO:0032543|GO:0070125|GO:0070126	mitochondrial ribosomal protein L2
11130	0.0986152	0.0033488	down	1.8781	-1.8781	-0.909276	ZWINT	HZwint-1|KNTC2AP|SIP30|ZWINT1	11130	ENSG00000122952	GO:0000070|GO:0000776|GO:0000777|GO:0005515|GO:0005634|GO:0005654|GO:0005737|GO:0005829|GO:0007062|GO:0007093|GO:0016604|GO:0030425|GO:0047485|GO:0051301|GO:0051649	ZW10 interacting kinetochore protein
100996928	0.117446	0.00519188	down	1.87325	-1.87325	-0.905543	C7orf55-LUC7L2		100996928	ENSG00000269955		C7orf55-LUC7L2 readthrough
81565	0.0894689	0.00266469	down	1.8731	-1.8731	-0.905428	NDEL1	EOPA|MITAP1|NDE1L1|NDE2|NUDEL	81565	ENSG00000166579	GO:0000776|GO:0000777|GO:0001764|GO:0001833|GO:0005515|GO:0005635|GO:0005813|GO:0005819|GO:0005829|GO:0005871|GO:0005874|GO:0006508|GO:0007059|GO:0007062|GO:0007100|GO:0008017|GO:0008021|GO:0008090|GO:0008286|GO:0021799|GO:0021955|GO:0031252|GO:0032403|GO:0033157|GO:0042802|GO:0043014|GO:0043203|GO:0043547|GO:0045773|GO:0047496|GO:0048487|GO:0048680|GO:0051081|GO:0051642|GO:0060052|GO:0060053|GO:…	nudE neurodevelopment protein 1 like 1
100093630	0.0202171	0.000150533	down	1.87268	-1.87268	-0.905104	SNHG8	LINC00060|NCRNA00060	100093630	ENSG00000269893		small nucleolar RNA host gene 8
51421	0.247223	0.0430492	down	1.87238	-1.87238	-0.90487	AMOTL2	LCCP	51421	ENSG00000114019	GO:0005515|GO:0005829|GO:0005923|GO:0016055|GO:0016324|GO:0035329|GO:0042802|GO:0055037	angiomotin like 2
8408	0.14692	0.0102367	down	1.8714	-1.8714	-0.904117	ULK1	ATG1|ATG1A|UNC51|Unc51.1|hATG1	8408	ENSG00000177169	GO:0004674|GO:0005515|GO:0005524|GO:0005737|GO:0005741|GO:0005776|GO:0005789|GO:0005829|GO:0006468|GO:0006914|GO:0007165|GO:0008104|GO:0016236|GO:0016241|GO:0016301|GO:0017137|GO:0018105|GO:0018107|GO:0031102|GO:0031175|GO:0031333|GO:0031669|GO:0032045|GO:0032403|GO:0034045|GO:0042594|GO:0046777|GO:0048675|GO:0051020|GO:0055037|GO:0061024|GO:0075044|GO:0097629|GO:0097632|GO:0097635|GO:1990316	unc-51 like autophagy activating kinase 1
18	0.0886917	0.00260312	down	1.86864	-1.86864	-0.901988	ABAT	GABA-AT|GABAT|NPD009	18	ENSG00000183044	GO:0001666|GO:0003867|GO:0005739|GO:0005759|GO:0007568|GO:0007620|GO:0007626|GO:0009449|GO:0009450|GO:0010039|GO:0014053|GO:0021549|GO:0030170|GO:0031652|GO:0032024|GO:0032144|GO:0032145|GO:0033602|GO:0035094|GO:0035640|GO:0042135|GO:0042493|GO:0042803|GO:0043005|GO:0045471|GO:0045776|GO:0045964|GO:0046872|GO:0047298|GO:0048148|GO:0051536|GO:0070062|GO:0070474|GO:0090331|GO:0097151|GO:1902722|GO:…	4-aminobutyrate aminotransferase
9414	0.160967	0.0132302	down	1.86744	-1.86744	-0.901061	TJP2	C9DUPq21.11|DFNA51|DUP9q21.11|PFIC4|X104|ZO2	9414	ENSG00000119139	GO:0004385|GO:0005515|GO:0005654|GO:0005829|GO:0005886|GO:0005912|GO:0005923|GO:0008022|GO:0019904|GO:0030054|GO:0030674|GO:0035329|GO:0045296|GO:0046037|GO:0046710|GO:0050892|GO:0071847|GO:0090557|GO:0090559|GO:2001205	tight junction protein 2
3930	0.117323	0.00511201	down	1.86677	-1.86677	-0.900545	LBR	DHCR14B|LMN2R|PHA|TDRD18	3930	ENSG00000143815	GO:0003677|GO:0003723|GO:0005515|GO:0005521|GO:0005635|GO:0005639|GO:0006695|GO:0016020|GO:0016021|GO:0016126|GO:0016627|GO:0030176|GO:0031965|GO:0050613|GO:0055114|GO:0070087	lamin B receptor
5082	0.150437	0.0107172	down	1.86507	-1.86507	-0.899227	PDCL	PhLP	5082	ENSG00000136940	GO:0005057|GO:0005515|GO:0005737|GO:0005829|GO:0006457|GO:0007165|GO:0007601|GO:0008277|GO:0008479|GO:0008616|GO:0032403|GO:0061084|GO:1902605	phosducin like
339302	0.223239	0.0336642	down	1.86448	-1.86448	-0.89877	CPLX4	CPX-IV|CPXIV	339302	ENSG00000166569	GO:0006836|GO:0006887|GO:0016020|GO:0019905|GO:0030054|GO:0045202|GO:0046928	complexin 4
26018	0.254423	0.0465322	down	1.86271	-1.86271	-0.897404	LRIG1	LIG-1|LIG1	26018	ENSG00000144749	GO:0005886|GO:0007605|GO:0016021|GO:0022405|GO:0032474|GO:0060384	leucine rich repeats and immunoglobulin like domains 1
2030	0.0493972	0.000732944	down	1.85952	-1.85952	-0.894931	SLC29A1	ENT1	2030	ENSG00000112759	GO:0005337|GO:0005886|GO:0005887|GO:0006139|GO:0007595|GO:0015858|GO:0015862|GO:0016020|GO:0016323|GO:0016324|GO:0030431|GO:0060079|GO:0071333|GO:0071456|GO:0098794|GO:1901642	solute carrier family 29 member 1 (Augustine blood group)
64793	0.0595363	0.00105854	down	1.85754	-1.85754	-0.893393	CEP85	CCDC21	64793	ENSG00000130695	GO:0000242|GO:0000922|GO:0005515|GO:0005730|GO:0005794|GO:0005813|GO:0005829|GO:0006469|GO:0007059|GO:0046602	centrosomal protein 85
122704	0.256828	0.0481104	down	1.85612	-1.85612	-0.892293	MRPL52		122704	ENSG00000172590	GO:0003735|GO:0005743|GO:0005762|GO:0006412|GO:0070125|GO:0070126	mitochondrial ribosomal protein L52
9637	0.255855	0.0471468	down	1.85599	-1.85599	-0.892191	FEZ2	HUM3CL	9637	ENSG00000171055	GO:0005515|GO:0005737|GO:0007165|GO:0007399|GO:0007411|GO:0030424|GO:1902902	fasciculation and elongation protein zeta 2
[truncated: 1,168 more rows]
